# Supplementary material for: Molecular Characterization and Subtyping of Breast Cancer Cell Lines Provide Novel Insights into Cancer Relevant Genes
Source: Cells. 2024 Feb 6;13(4):301. doi: 10.3390/cells13040301 (PMC10886524; doi:10.3390/cells13040301)
Supplement: Supplementary file 1 [file cells-13-00301-s001.zip]

Archive with 4 entries (4 files):
- Supl_Figures_final.pdf
- Table_S1.xlsx
- Table_S2.xlsx
- Table_S3.xlsx
