# Supplementary material for: Molecular Characterization and Subtyping of Breast Cancer Cell Lines Provide Novel Insights into Cancer Relevant Genes
Source: Cells. 2024 Feb 6;13(4):301. doi: 10.3390/cells13040301 (PMC10886524; doi:10.3390/cells13040301)
Supplement: Supplementary file 1 [file cells-13-00301-s001.zip › Table_S1.xlsx]

## Sheet: culture conditions
Cell line	ACC	Medium	CO2 [%]	T [°C]
BT-474	64	RPMI 1640 + 20%FBS + 10 µg/ml human insulin	5	37
CAL-120	459	DMEM + 10% FBS	10	37
CAL-148	460	RPMI 1640 + 20% FBS + 2 mM L-glutamine	5	37
CAL-51	302	DMEM + glucose + 20% FBS	10	37
CAL-85-1	440	DMEM + 10% FBS + 2 mM L-glutamine	10	37
COLO-824	200	RPMI 1640 + 15% FBS	5	37
DU-4475	427	RPMI 1640 + 10% FBS	5	37
EFM-19	231	RPMI 1640 + 20% FBS	5	37
EFM-192A	258	RPMI 1640 + 15% FBS + 10 µg/mL human insulin	5	37
EFM-192B	308	RPMI 1640 + 20% FBS	5	37
EFM-192C	311	RPMI 1640 + 20% FBS	5	37
ETCC-006	790	RPMI 1640 + 10% FBS	5	37
ETCC-007	791	RPMI 1640 + 10% FBS	5	37
EVSA-T	433	MEM (Earle`s salts) + 10% FBS + 2 mM L-glutamine	5	37
HCC-1143	517	RPMI 1640 + 20% FBS	5	37
HCC-1599	503	RPMI 1640 + 10% FBS	5	37
HCC-1937	513	RPMI 1640 + 10% FBS	5	37
HDQ-P1	494	DMEM + 10% FBS	10	37
HS-578T	781	DMEM + 10% FBS	10	37
IPH-926	827	RPMI 1640 + 20% FBS + 10 mM HEPES + 2,5 g/L glucose + 2 mM L-glutamine + 1 mM pyruvate + 10 µg/ml insulin	5	37
JIMT-1	589	DMEM + 10% FBS	10	37
KPL-1	317	DMEM + 10% FBS	10	37
MCF-7	115	RPMI 1640 + 10% FBS + MEM NEAS + 1 mM sodium pyruvate + 10 µg/mL human insulin	5	37
MDA-MB-231	732	Leibovitz´ L15 + 10% FBS	<0.1	37
MDA-MB-453	65	Leibovitz´ L15 + 10% FBS	<0.1	37
MDA-MB-468	738	Leibovitz´ L15 + 20% FBS	<0.1	37
MFM-223	422	MEM (with Earle's salts) + 15% FBS + 2 mM L-glutamine + 1x IST	5	37
SK-BR-3	736	McCoy's 5a + 20% FBS	5	37
T-47D	739	RPMI 1640 + 20% FBS	5	37
ACC: DSMZ catalogue number
