# Supplementary material for: Molecular Characterization and Subtyping of Breast Cancer Cell Lines Provide Novel Insights into Cancer Relevant Genes
Source: Cells. 2024 Feb 6;13(4):301. doi: 10.3390/cells13040301 (PMC10886524; doi:10.3390/cells13040301)
Supplement: Supplementary file 1 [file cells-13-00301-s001.zip › Table_S2.xlsx]

## Sheet: Mutations
Chromosome	Start_Position	End_Position	Strand	Variant_Classification	Reference_Allele	Tumor_Seq_Allele1	Tumor_Seq_Allele2	dbSNP_RS	Cell_Line	HGVSc	HGVSp	SYMBOL	Hugo_Symbol	Feature	SIFT	PolyPhen
chr1	10639114	10639125	+	In_Frame_Del	TCGTCGTCGTCC	-	-	rs778912711	SK-BR-3	c.5097_5108del	p.Glu1699_Asp1702del	CASZ1	CASZ1	ENST00000377022
chr1	10639640	10639640	+	Missense_Mutation	T	T	A	novel	CAL-120	c.4582A>T	p.Thr1528Ser	CASZ1	CASZ1	ENST00000377022	tolerated(0.41)	probably_damaging(0.99)
chr1	113093508	113093509	+	Frame_Shift_Del	AA	AA	-	novel	JIMT-1	c.460_461del	p.Asn154TyrfsTer16	LRIG2	LRIG2	ENST00000361127
chr1	113100229	113100229	+	Missense_Mutation	G	G	C	rs1285794580	BT-474	c.1191G>C	p.Gln397His	LRIG2	LRIG2	ENST00000361127	tolerated(0.09)	benign(0.005)
chr1	113110391	113110391	+	Missense_Mutation	G	G	A	rs141132939	CAL-148	c.1627G>A	p.Val543Met	LRIG2	LRIG2	ENST00000361127	deleterious(0.04)	benign(0.025)
chr1	113112563	113112563	+	Missense_Mutation	A	A	G		MDA-MB-231	c.1883A>G	p.His628Arg	LRIG2	LRIG2	ENST00000361127	deleterious(0)	probably_damaging(0.958)
chr1	156369378	156369379	+	Frame_Shift_Ins	-	-	A	novel	EFM-192A	c.129_130insA	p.Leu44ThrfsTer9	RHBG	RHBG	ENST00000537040
chr1	156381484	156381484	+	Missense_Mutation	C	C	A		MFM-223	c.811C>A	p.Leu271Ile	RHBG	RHBG	ENST00000537040	deleterious(0.05)	possibly_damaging(0.779)
chr1	156382746	156382746	+	Splice_Site	A	A	T	novel	EFM-192A	c.1113-2A>T		RHBG	RHBG	ENST00000537040
chr1	19657119	19657119	+	Missense_Mutation	C	C	T		HS-578T	c.536C>T	p.Ala179Val	NBL1	NBL1	ENST00000375136	deleterious_low_confidence(0.02)	benign(0.215)
chr1	26731554	26731556	+	In_Frame_Del	CAG	-	-	rs777762320	JIMT-1	c.1756_1758del	p.Gln586del	ARID1A	ARID1A	ENST00000324856
chr1	26732685	26732685	+	Nonsense_Mutation	C	T	T		IPH-926	c.1813C>T	p.Gln605Ter	ARID1A	ARID1A	ENST00000324856
chr1	26766318	26766318	+	Nonsense_Mutation	C	T	T		T-47D	c.2830C>T	p.Gln944Ter	ARID1A	ARID1A	ENST00000324856
chr1	26767911	26767911	+	Missense_Mutation	G	G	C	novel	IPH-926	c.3110G>C	p.Gly1037Ala	ARID1A	ARID1A	ENST00000324856	tolerated(0.26)	probably_damaging(0.999)
chr1	26773456	26773456	+	Nonsense_Mutation	C	C	T		CAL-51	c.3826C>T	p.Arg1276Ter	ARID1A	ARID1A	ENST00000324856
chr1	26779440	26779440	+	Frame_Shift_Del	G	G	-		CAL-51	c.5548del	p.Asp1850ThrfsTer33	ARID1A	ARID1A	ENST00000324856
chr10	46549947	46549947	+	Missense_Mutation	A	A	G	novel	CAL-148	c.790T>C	p.Ser264Pro	GPRIN2	GPRIN2	ENST00000374314	deleterious(0.02)	probably_damaging(0.999)
chr10	46550214	46550214	+	Missense_Mutation	C	C	T		EFM-19	c.523G>A	p.Asp175Asn	GPRIN2	GPRIN2	ENST00000374314	tolerated(0.15)	benign(0.006)
chr10	8069550	8069551	+	Frame_Shift_Ins	-	-	G		KPL-1	c.1006dup	p.Asp336GlyfsTer17	GATA3	GATA3	ENST00000379328
chr10	8069550	8069551	+	Frame_Shift_Ins	-	-	G		MCF-7	c.1006dup	p.Asp336GlyfsTer17	GATA3	GATA3	ENST00000379328
chr10	8073816	8073817	+	Frame_Shift_Ins	-	-	A	novel	CAL-51	c.1134dup	p.Val379SerfsTer3	GATA3	GATA3	ENST00000379328
chr10	87957976	87957976	+	Missense_Mutation	T	T	A	rs1554825235	CAL-148	c.758T>A	p.Ile253Asn	PTEN	PTEN	ENST00000371953	deleterious(0)	probably_damaging(0.999)
chr10	87960955	87960955	+	Frame_Shift_Del	A	A	-	novel	CAL-51	c.867del	p.Val290Ter	PTEN	PTEN	ENST00000371953
chr10	87960984	87960984	+	Nonsense_Mutation	C	C	T	rs371387815	CAL-148	c.892C>T	p.Gln298Ter	PTEN	PTEN	ENST00000371953
chr10	87961042	87961045	+	Frame_Shift_Del	TACT	-	-	rs146650273	EVSA-T	c.955_958del	p.Thr319Ter	PTEN	PTEN	ENST00000371953
chr10	87961054	87961055	+	Frame_Shift_Ins	-	-	A	rs121913291	CAL-51	c.968dup	p.Asn323LysfsTer2	PTEN	PTEN	ENST00000371953
chr12	114671934	114671934	+	Missense_Mutation	C	G	G	rs761372590	CAL-148	c.2079G>C	p.Glu693Asp	TBX3	TBX3	ENST00000349155	tolerated_low_confidence(0.18)	benign(0.007)
chr12	114674727	114674727	+	Missense_Mutation	G	G	A	novel	CAL-120	c.1148C>T	p.Pro383Leu	TBX3	TBX3	ENST00000349155	deleterious(0)	benign(0.048)
chr12	114677580	114677581	+	Frame_Shift_Ins	-	-	T	novel	DU-4475	c.880dup	p.Arg294LysfsTer13	TBX3	TBX3	ENST00000349155
chr12	114683097	114683097	+	Frame_Shift_Del	C	C	-	novel	EFM-192A	c.104del	p.Gly35ValfsTer10	TBX3	TBX3	ENST00000349155
chr12	25245347	25245347	+	Missense_Mutation	C	C	T	rs112445441	MDA-MB-231	c.38G>A	p.Gly13Asp	KRAS	KRAS	ENST00000311936	deleterious(0.04)	benign(0.14)
chr13	24435192	24435193	+	Frame_Shift_Ins	-	-	A	novel	HCC-1937	c.3948dup	p.Pro1317SerfsTer33	PARP4	PARP4	ENST00000381989
chr13	32319142	32319142	+	Nonsense_Mutation	G	G	T	rs397507581	EFM-192C	c.133G>T	p.Glu45Ter	BRCA2	BRCA2	ENST00000380152
chr13	32332428	32332429	+	Frame_Shift_Ins	-	-	A	rs80359770	MFM-223	c.956dup	p.Asn319LysfsTer8	BRCA2	BRCA2	ENST00000380152
chr13	32332465	32332466	+	Frame_Shift_Ins	-	-	A	rs80359777	MFM-223	c.994dup	p.Ile332AsnfsTer4	BRCA2	BRCA2	ENST00000380152
chr13	32332466	32332466	+	Frame_Shift_Del	A	A	-	rs80359777	ETCC-006	c.994del	p.Ile332PhefsTer17	BRCA2	BRCA2	ENST00000380152
chr13	32333091	32333091	+	Missense_Mutation	G	G	A	rs994146384	MCF-7	c.1613G>A	p.Ser538Asn	BRCA2	BRCA2	ENST00000380152	tolerated(0.25)	probably_damaging(0.942)
chr13	32333093	32333094	+	Frame_Shift_Del	GG	GG	-	novel	MCF-7	c.1615_1616del	p.Gly539ThrfsTer20	BRCA2	BRCA2	ENST00000380152
chr13	32333095	32333096	+	Frame_Shift_Ins	-	-	T	novel	MCF-7	c.1617_1618insT	p.Leu540SerfsTer20	BRCA2	BRCA2	ENST00000380152
chr13	32336495	32336495	+	Missense_Mutation	G	G	C	novel	ETCC-006	c.2140G>C	p.Glu714Gln	BRCA2	BRCA2	ENST00000380152	tolerated(0.14)	possibly_damaging(0.823)
chr13	32336524	32336525	+	Frame_Shift_Ins	-	-	A	rs276174819	EFM-19	c.2175dup	p.Val726SerfsTer25	BRCA2	BRCA2	ENST00000380152
chr13	32337265	32337265	+	Frame_Shift_Del	T	T	-	novel	COLO-824	c.2912del	p.Leu971Ter	BRCA2	BRCA2	ENST00000380152
chr13	32337305	32337306	+	Frame_Shift_Ins	-	-	A	rs80359365	MDA-MB-468	c.2957dup	p.Asn986LysfsTer2	BRCA2	BRCA2	ENST00000380152
chr13	32338208	32338209	+	Frame_Shift_Ins	-	-	A	rs80359406	SK-BR-3	c.3860dup	p.Asn1287LysfsTer2	BRCA2	BRCA2	ENST00000380152
chr13	32338602	32338602	+	Frame_Shift_Del	A	A	-	rs143998364	ETCC-006	c.4250del	p.Asn1417IlefsTer2	BRCA2	BRCA2	ENST00000380152
chr13	32338650	32338650	+	Missense_Mutation	G	G	A	rs1566230025	KPL-1	c.4295G>A	p.Ser1432Asn	BRCA2	BRCA2	ENST00000380152	tolerated(0.06)	possibly_damaging(0.755)
chr13	32339646	32339647	+	Frame_Shift_Ins	-	-	A	rs1555284157	EFM-192B	c.5297dup	p.Asn1766LysfsTer2	BRCA2	BRCA2	ENST00000380152
chr13	32339700	32339700	+	Frame_Shift_Del	A	A	-	rs80359507	MDA-MB-468	c.5351del	p.Asn1784ThrfsTer7	BRCA2	BRCA2	ENST00000380152
chr13	32339900	32339900	+	Frame_Shift_Del	G	G	-		SK-BR-3	c.5546del	p.Gly1849ValfsTer14	BRCA2	BRCA2	ENST00000380152
chr13	32340353	32340353	+	Frame_Shift_Del	T	T	-	rs80359553	ETCC-006	c.6001del	p.Ser2001LeufsTer3	BRCA2	BRCA2	ENST00000380152
chr13	32340360	32340360	+	Frame_Shift_Del	A	A	-	rs1593907194	EFM-192A	c.6007del	p.Ile2003Ter	BRCA2	BRCA2	ENST00000380152
chr13	32370992	32370992	+	Missense_Mutation	C	T	T	rs80359104	IPH-926	c.8524C>T	p.Arg2842Cys	BRCA2	BRCA2	ENST00000380152	deleterious(0)	probably_damaging(1)
chr13	32394713	32394713	+	Nonsense_Mutation	C	C	A	novel	BT-474	c.9281C>A	p.Ser3094Ter	BRCA2	BRCA2	ENST00000380152
chr13	48303971	48303984	+	Frame_Shift_Del	CCCCGGCACCGCCG	-	-	novel	CAL-85-1	c.61_74del	p.Pro21AlafsTer5	RB1	RB1	ENST00000267163
chr13	48373419	48373419	+	Missense_Mutation	C	C	T	novel	COLO-824	c.1142C>T	p.Thr381Ile	RB1	RB1	ENST00000267163	deleterious(0)	possibly_damaging(0.863)
chr14	37591700	37591700	+	Missense_Mutation	A	A	G	novel	ETCC-006	c.1084T>C	p.Ser362Pro	FOXA1	FOXA1	ENST00000250448	tolerated(0.14)	benign(0)
chr14	68790440	68790441	+	Frame_Shift_Ins	-	-	C	novel	MDA-MB-453	c.109dup	p.Asp37GlyfsTer38	ZFP36L1	ZFP36L1	ENST00000439696
chr16	67036674	67036675	+	Frame_Shift_Ins	-	-	T	novel	MDA-MB-453	c.207dup	p.Pro70SerfsTer13	CBFB	CBFB	ENST00000412916
chr16	67036674	67036675	+	Frame_Shift_Ins	-	-	T	novel	MDA-MB-468	c.207dup	p.Pro70SerfsTer13	CBFB	CBFB	ENST00000412916
chr16	67611435	67611436	+	Frame_Shift_Ins	-	-	A	rs886041997	ETCC-007	c.610dup	p.Thr204AsnfsTer26	CTCF	CTCF	ENST00000264010
chr16	68801746	68801747	+	Frame_Shift_Ins	-	GGTG	GGTG	novel	IPH-926	c.241_244dup	p.Val82GlyfsTer13	CDH1	CDH1	ENST00000261769
chr16	68808848	68808849	+	Splice_Site	TG	-	-	rs1555515296	EVSA-T	c.687+1_687+2del		CDH1	CDH1	ENST00000261769
chr16	68811752	68811752	+	Missense_Mutation	G	G	A	rs749056300	HDQ-P1	c.901G>A	p.Ala301Thr	CDH1	CDH1	ENST00000261769	tolerated(0.34)	benign(0.225)
chr16	68813379	68813379	+	Missense_Mutation	G	A	A		CAL-148	c.1204G>A	p.Asp402Asn	CDH1	CDH1	ENST00000261769	deleterious(0)	probably_damaging(1)
chr16	68822202	68822202	+	Nonsense_Mutation	G	A	A	rs1567512585	MDA-MB-453	c.1913G>A	p.Trp638Ter	CDH1	CDH1	ENST00000261769
chr16	68823482	68823482	+	Missense_Mutation	A	T	T	rs201637081	EFM-19	c.2020A>T	p.Asn674Tyr	CDH1	CDH1	ENST00000261769	deleterious(0.02)	possibly_damaging(0.855)
chr17	12113341	12113341	+	Missense_Mutation	G	G	A		CAL-51	c.794G>A	p.Gly265Asp	MAP2K4	MAP2K4	ENST00000353533	deleterious(0)	probably_damaging(1)
chr17	16032483	16032483	+	Frame_Shift_Del	C	C	-	novel	HCC-1599	c.7136del	p.Gly2379AlafsTer10	NCOR1	NCOR1	ENST00000268712
chr17	16064885	16064885	+	Missense_Mutation	C	C	G	rs200440274	CAL-148	c.5086G>C	p.Ala1696Pro	NCOR1	NCOR1	ENST00000268712	tolerated(0.16)	probably_damaging(0.915)
chr17	16121270	16121270	+	Splice_Site	C	T	T		CAL-51	c.1635-1G>A		NCOR1	NCOR1	ENST00000268712
chr17	16121270	16121270	+	Splice_Site	C	T	T		COLO-824	c.1635-1G>A		NCOR1	NCOR1	ENST00000268712
chr17	16121270	16121270	+	Splice_Site	C	T	T		MDA-MB-453	c.1635-1G>A		NCOR1	NCOR1	ENST00000268712
chr17	16146538	16146539	+	Frame_Shift_Ins	-	-	T	novel	MDA-MB-453	c.919dup	p.Ile307AsnfsTer6	NCOR1	NCOR1	ENST00000268712
chr17	39709332	39709332	+	Frame_Shift_Del	G	-	-	novel	MDA-MB-468	c.457del	p.Val153SerfsTer2	ERBB2	ERBB2	ENST00000269571
chr17	39723332	39723332	+	Missense_Mutation	A	G	G	rs1801201	KPL-1	c.1960A>G	p.Ile654Val	ERBB2	ERBB2	ENST00000269571	tolerated(0.17)	benign(0.085)
chr17	39723332	39723332	+	Missense_Mutation	A	G	G	rs1801201	MCF-7	c.1960A>G	p.Ile654Val	ERBB2	ERBB2	ENST00000269571	tolerated(0.17)	benign(0.085)
chr17	43057062	43057063	+	Frame_Shift_Ins	-	G	G	rs80357906	HCC-1937	c.5266dup	p.Gln1756ProfsTer74	BRCA1	BRCA1	ENST00000357654
chr17	43095897	43095898	+	Frame_Shift_Del	TT	TT	-	novel	EFM-192A	c.618_619del	p.Gln206HisfsTer9	BRCA1	BRCA1	ENST00000357654
chr17	7673704	7673704	+	Nonsense_Mutation	G	A	A	rs121913344	HCC-1937	c.916C>T	p.Arg306Ter	TP53	TP53	ENST00000269305
chr17	7673767	7673767	+	Missense_Mutation	C	T	T	rs112431538	BT-474	c.853G>A	p.Glu285Lys	TP53	TP53	ENST00000269305	deleterious(0)	probably_damaging(0.983)
chr17	7673767	7673767	+	Missense_Mutation	C	T	T	rs112431538	IPH-926	c.853G>A	p.Glu285Lys	TP53	TP53	ENST00000269305	deleterious(0)	probably_damaging(0.983)
chr17	7673781	7673781	+	Missense_Mutation	C	T	T	rs121912660	MDA-MB-231	c.839G>A	p.Arg280Lys	TP53	TP53	ENST00000269305	deleterious(0.04)	probably_damaging(0.925)
chr17	7673802	7673802	+	Missense_Mutation	C	T	T	rs28934576	MDA-MB-468	c.818G>A	p.Arg273His	TP53	TP53	ENST00000269305	tolerated(0.13)	possibly_damaging(0.643)
chr17	7673809	7673810	+	Frame_Shift_Ins	-	A	A	novel	EFM-192A	c.810dup	p.Glu271Ter	TP53	TP53	ENST00000269305
chr17	7673809	7673810	+	Frame_Shift_Ins	-	A	A	novel	EFM-192B	c.810dup	p.Glu271Ter	TP53	TP53	ENST00000269305
chr17	7673809	7673810	+	Frame_Shift_Ins	-	A	A	novel	EFM-192C	c.810dup	p.Glu271Ter	TP53	TP53	ENST00000269305
chr17	7674220	7674220	+	Missense_Mutation	C	T	T	rs11540652	HCC-1143	c.743G>A	p.Arg248Gln	TP53	TP53	ENST00000269305	deleterious(0)	probably_damaging(0.994)
chr17	7674221	7674221	+	Missense_Mutation	G	A	A	rs121912651	JIMT-1	c.742C>T	p.Arg248Trp	TP53	TP53	ENST00000269305	deleterious(0)	probably_damaging(1)
chr17	7674230	7674230	+	Missense_Mutation	C	T	T	rs28934575	ETCC-006	c.733G>A	p.Gly245Ser	TP53	TP53	ENST00000269305	deleterious(0)	probably_damaging(0.998)
chr17	7674230	7674230	+	Missense_Mutation	C	T	T	rs28934575	ETCC-007	c.733G>A	p.Gly245Ser	TP53	TP53	ENST00000269305	deleterious(0)	probably_damaging(0.998)
chr17	7674241	7674241	+	Missense_Mutation	G	C	C	rs28934573	EVSA-T	c.722C>G	p.Ser241Cys	TP53	TP53	ENST00000269305	deleterious(0)	probably_damaging(1)
chr17	7674292	7674292	+	Splice_Site	T	A	A	rs1555525585	HCC-1599	c.673-2A>T		TP53	TP53	ENST00000269305
chr17	7674857	7674857	+	Splice_Site	A	C	C	rs1555525703	CAL-120	c.672+2T>G		TP53	TP53	ENST00000269305
chr17	7674858	7674858	+	Splice_Site	C	T	T	rs863224499	COLO-824	c.672+1G>A		TP53	TP53	ENST00000269305
chr17	7674861	7674861	+	Missense_Mutation	C	C	T	rs1555525707	CAL-148	c.670G>A	p.Glu224Lys	TP53	TP53	ENST00000269305	deleterious(0.01)	possibly_damaging(0.575)
chr17	7674894	7674894	+	Nonsense_Mutation	G	A	A	rs397516436	HDQ-P1	c.637C>T	p.Arg213Ter	TP53	TP53	ENST00000269305
chr17	7674951	7674951	+	Missense_Mutation	G	A	A	rs587780071	T-47D	c.580C>T	p.Leu194Phe	TP53	TP53	ENST00000269305	deleterious(0)	probably_damaging(1)
chr17	7674953	7674953	+	Missense_Mutation	T	C	C	rs786201838	EFM-19	c.578A>G	p.His193Arg	TP53	TP53	ENST00000269305	deleterious(0)	probably_damaging(1)
chr17	7675088	7675088	+	Missense_Mutation	C	T	T	rs28934578	SK-BR-3	c.524G>A	p.Arg175His	TP53	TP53	ENST00000269305	tolerated(0.11)	benign(0.319)
chr17	7675143	7675143	+	Missense_Mutation	C	A	A	rs121912654	HS-578T	c.469G>T	p.Val157Phe	TP53	TP53	ENST00000269305	deleterious(0)	probably_damaging(0.998)
chr17	7675217	7675217	+	Missense_Mutation	T	C	C	rs1057519996	MFM-223	c.395A>G	p.Lys132Arg	TP53	TP53	ENST00000269305	deleterious(0.01)	probably_damaging(0.993)
chr17	7675218	7675218	+	Missense_Mutation	T	C	C	rs747342068	CAL-85-1	c.394A>G	p.Lys132Glu	TP53	TP53	ENST00000269305	deleterious(0)	probably_damaging(0.994)
chr19	52799929	52799929	+	Missense_Mutation	T	T	C	rs142391659	HDQ-P1	c.1916A>G	p.Glu639Gly	ZNF28	ZNF28	ENST00000457749	deleterious(0.02)	possibly_damaging(0.732)
chr2	197405179	197405179	+	Splice_Site	T	A	A	rs1311197766	MCF-7	c.1438-2A>T		SF3B1	SF3B1	ENST00000335508
chr2	197416764	197416765	+	Frame_Shift_Ins	-	-	T	novel	EFM-192A	c.642dup	p.Leu215ThrfsTer20	SF3B1	SF3B1	ENST00000335508
chr2	197416764	197416765	+	Frame_Shift_Ins	-	-	T	novel	ETCC-006	c.642dup	p.Leu215ThrfsTer20	SF3B1	SF3B1	ENST00000335508
chr2	197416764	197416765	+	Frame_Shift_Ins	-	-	T	novel	HS-578T	c.642dup	p.Leu215ThrfsTer20	SF3B1	SF3B1	ENST00000335508
chr2	197418508	197418508	+	Splice_Site	C	G	G	novel	EVSA-T	c.495+1G>C		SF3B1	SF3B1	ENST00000335508
chr20	47627596	47627597	+	Frame_Shift_Ins	-	-	A	novel	MFM-223	c.574dup	p.Ser192LysfsTer5	NCOA3	NCOA3	ENST00000371998
chr20	47651121	47651122	+	Frame_Shift_Ins	-	-	GC	rs747117653	COLO-824	c.3791_3792insGC	p.Gln1265HisfsTer23	NCOA3	NCOA3	ENST00000371998
chr21	34792303	34792304	+	Frame_Shift_Ins	-	-	GGGG		CAL-85-1	c.1274_1275insCCCC	p.Arg427AlafsTer174	RUNX1	RUNX1	ENST00000675419
chr21	34792303	34792304	+	Frame_Shift_Ins	-	-	GGGG		EVSA-T	c.1274_1275insCCCC	p.Arg427AlafsTer174	RUNX1	RUNX1	ENST00000675419
chr21	34792303	34792304	+	Frame_Shift_Ins	-	-	GGGG		HCC-1143	c.1274_1275insCCCC	p.Arg427AlafsTer174	RUNX1	RUNX1	ENST00000675419
chr21	34792303	34792304	+	Frame_Shift_Ins	-	-	GGGG		IPH-926	c.1274_1275insCCCC	p.Arg427AlafsTer174	RUNX1	RUNX1	ENST00000675419
chr21	34792308	34792308	+	Missense_Mutation	A	A	G		CAL-120	c.1270T>C	p.Ser424Pro	RUNX1	RUNX1	ENST00000675419	deleterious(0.04)	probably_damaging(0.945)
chr21	34792308	34792308	+	Missense_Mutation	A	A	G		CAL-148	c.1270T>C	p.Ser424Pro	RUNX1	RUNX1	ENST00000675419	deleterious(0.04)	probably_damaging(0.945)
chr21	34792308	34792308	+	Missense_Mutation	A	A	G		DU-4475	c.1270T>C	p.Ser424Pro	RUNX1	RUNX1	ENST00000675419	deleterious(0.04)	probably_damaging(0.945)
chr21	34792308	34792308	+	Missense_Mutation	A	A	G		EFM-19	c.1270T>C	p.Ser424Pro	RUNX1	RUNX1	ENST00000675419	deleterious(0.04)	probably_damaging(0.945)
chr21	34792308	34792308	+	Missense_Mutation	A	A	G		MDA-MB-453	c.1270T>C	p.Ser424Pro	RUNX1	RUNX1	ENST00000675419	deleterious(0.04)	probably_damaging(0.945)
chr21	34792308	34792308	+	Missense_Mutation	A	A	G		T-47D	c.1270T>C	p.Ser424Pro	RUNX1	RUNX1	ENST00000675419	deleterious(0.04)	probably_damaging(0.945)
chr21	34792311	34792312	+	Frame_Shift_Ins	-	-	CC	novel	HCC-1143	c.1266_1267insGG	p.Arg423GlyfsTer172	RUNX1	RUNX1	ENST00000675419
chr21	34792313	34792313	+	Missense_Mutation	T	T	G	novel	CAL-148	c.1265A>C	p.Glu422Ala	RUNX1	RUNX1	ENST00000675419	deleterious(0)	benign(0.079)
chr21	34792313	34792313	+	Missense_Mutation	T	T	G	novel	EFM-19	c.1265A>C	p.Glu422Ala	RUNX1	RUNX1	ENST00000675419	deleterious(0)	benign(0.079)
chr21	34792313	34792313	+	Missense_Mutation	T	T	G	novel	HCC-1937	c.1265A>C	p.Glu422Ala	RUNX1	RUNX1	ENST00000675419	deleterious(0)	benign(0.079)
chr21	34792313	34792313	+	Missense_Mutation	T	T	G	novel	MDA-MB-453	c.1265A>C	p.Glu422Ala	RUNX1	RUNX1	ENST00000675419	deleterious(0)	benign(0.079)
chr21	34792313	34792313	+	Missense_Mutation	T	T	G	novel	T-47D	c.1265A>C	p.Glu422Ala	RUNX1	RUNX1	ENST00000675419	deleterious(0)	benign(0.079)
chr21	34792472	34792472	+	Missense_Mutation	G	A	A	rs755073984	HCC-1937	c.1106C>T	p.Ser369Leu	RUNX1	RUNX1	ENST00000675419	tolerated(0.12)	benign(0.418)
chr21	34887039	34887039	+	Missense_Mutation	A	A	T	rs200431130	HCC-1599	c.155T>A	p.Met52Lys	RUNX1	RUNX1	ENST00000675419	deleterious(0.01)	probably_damaging(0.983)
chr3	179199158	179199158	+	Missense_Mutation	G	G	C	rs1057519934	BT-474	c.333G>C	p.Lys111Asn	PIK3CA	PIK3CA	ENST00000263967	deleterious(0)	probably_damaging(0.971)
chr3	179203778	179203778	+	Missense_Mutation	G	G	A	rs1064793349	CAL-148	c.1048G>A	p.Asp350Asn	PIK3CA	PIK3CA	ENST00000263967	tolerated(0.05)	possibly_damaging(0.52)
chr3	179210192	179210192	+	Missense_Mutation	T	T	C	rs121913272	EFM-192A	c.1258T>C	p.Cys420Arg	PIK3CA	PIK3CA	ENST00000263967	tolerated(0.21)	possibly_damaging(0.908)
chr3	179210192	179210192	+	Missense_Mutation	T	T	C	rs121913272	EFM-192B	c.1258T>C	p.Cys420Arg	PIK3CA	PIK3CA	ENST00000263967	tolerated(0.21)	possibly_damaging(0.908)
chr3	179210192	179210192	+	Missense_Mutation	T	T	C	rs121913272	EFM-192C	c.1258T>C	p.Cys420Arg	PIK3CA	PIK3CA	ENST00000263967	tolerated(0.21)	possibly_damaging(0.908)
chr3	179210192	179210192	+	Missense_Mutation	T	T	C	rs121913272	JIMT-1	c.1258T>C	p.Cys420Arg	PIK3CA	PIK3CA	ENST00000263967	tolerated(0.21)	possibly_damaging(0.908)
chr3	179218294	179218294	+	Missense_Mutation	G	G	A	rs121913273	CAL-51	c.1624G>A	p.Glu542Lys	PIK3CA	PIK3CA	ENST00000263967	deleterious(0.04)	probably_damaging(0.912)
chr3	179218303	179218303	+	Missense_Mutation	G	G	A	rs104886003	KPL-1	c.1633G>A	p.Glu545Lys	PIK3CA	PIK3CA	ENST00000263967	deleterious(0.02)	probably_damaging(0.909)
chr3	179218303	179218303	+	Missense_Mutation	G	G	A	rs104886003	MCF-7	c.1633G>A	p.Glu545Lys	PIK3CA	PIK3CA	ENST00000263967	deleterious(0.02)	probably_damaging(0.909)
chr3	179234297	179234297	+	Missense_Mutation	A	A	G	rs121913279	CAL-148	c.3140A>G	p.His1047Arg	PIK3CA	PIK3CA	ENST00000263967	tolerated(0.11)	benign(0.085)
chr3	179234297	179234297	+	Missense_Mutation	A	A	G	rs121913279	MDA-MB-453	c.3140A>G	p.His1047Arg	PIK3CA	PIK3CA	ENST00000263967	tolerated(0.11)	benign(0.085)
chr3	179234297	179234297	+	Missense_Mutation	A	A	G	rs121913279	MFM-223	c.3140A>G	p.His1047Arg	PIK3CA	PIK3CA	ENST00000263967	tolerated(0.11)	benign(0.085)
chr3	179234297	179234297	+	Missense_Mutation	A	A	G	rs121913279	T-47D	c.3140A>G	p.His1047Arg	PIK3CA	PIK3CA	ENST00000263967	tolerated(0.11)	benign(0.085)
chr3	49684605	49684605	+	Nonsense_Mutation	C	C	T	rs397832552	JIMT-1	c.1821G>A	p.Trp607Ter	MST1	MST1	ENST00000449682
chr3	49684632	49684633	+	Frame_Shift_Del	CA	CA	-	novel	EVSA-T	c.1793_1794del	p.Val598GlyfsTer8	MST1	MST1	ENST00000449682
chr3	49685269	49685269	+	Missense_Mutation	G	G	C	rs71262351	CAL-148	c.1537C>G	p.Arg513Gly	MST1	MST1	ENST00000449682	deleterious(0.01)	probably_damaging(1)
chr3	49685269	49685269	+	Missense_Mutation	G	G	C	rs71262351	MFM-223	c.1537C>G	p.Arg513Gly	MST1	MST1	ENST00000449682	deleterious(0.01)	probably_damaging(1)
chr3	49685310	49685310	+	Missense_Mutation	A	A	G	rs3882325	CAL-148	c.1496T>C	p.Val499Ala	MST1	MST1	ENST00000449682	deleterious(0.02)	benign(0.239)
chr3	49685614	49685616	+	In_Frame_Del	AGT	AGT	-	novel	MCF-7	c.1367_1369del	p.Tyr456del	MST1	MST1	ENST00000449682
chr3	49686739	49686739	+	Nonsense_Mutation	C	C	T	rs2761539	HDQ-P1	c.792G>A	p.Trp264Ter	MST1	MST1	ENST00000449682
chr3	49686739	49686739	+	Nonsense_Mutation	C	C	T	rs2761539	SK-BR-3	c.792G>A	p.Trp264Ter	MST1	MST1	ENST00000449682
chr3	49687823	49687823	+	Missense_Mutation	G	G	A	novel	CAL-51	c.169C>T	p.Pro57Ser	MST1	MST1	ENST00000449682	tolerated(0.31)	possibly_damaging(0.678)
chr3	49687842	49687846	+	Frame_Shift_Del	GTGCT	GTGCT	-	rs756341442	CAL-148	c.146_150del	p.Gln49ProfsTer18	MST1	MST1	ENST00000449682
chr3	49687842	49687846	+	Frame_Shift_Del	GTGCT	GTGCT	-	rs756341442	CAL-51	c.146_150del	p.Gln49ProfsTer18	MST1	MST1	ENST00000449682
chr3	49687842	49687846	+	Frame_Shift_Del	GTGCT	GTGCT	-	rs756341442	DU-4475	c.146_150del	p.Gln49ProfsTer18	MST1	MST1	ENST00000449682
chr3	49687842	49687846	+	Frame_Shift_Del	GTGCT	GTGCT	-	rs756341442	JIMT-1	c.146_150del	p.Gln49ProfsTer18	MST1	MST1	ENST00000449682
chr3	49687842	49687846	+	Frame_Shift_Del	GTGCT	GTGCT	-	rs756341442	MFM-223	c.146_150del	p.Gln49ProfsTer18	MST1	MST1	ENST00000449682
chr4	152337882	152337882	+	Missense_Mutation	C	C	T		EVSA-T	c.781G>A	p.Glu261Lys	FBXW7	FBXW7	ENST00000281708	tolerated(0.09)	benign(0.184)
chr4	182915567	182915567	+	Translation_Start_Site	A	G	G	rs1397597921	IPH-926	c.2T>C	p.Met1?	DCTD	DCTD	ENST00000438320	deleterious_low_confidence(0)	benign(0.026)
chr5	56815758	56815758	+	Missense_Mutation	T	T	C	novel	MDA-MB-231	c.185T>C	p.Leu62Pro	MAP3K1	MAP3K1	ENST00000399503	deleterious_low_confidence(0)	benign(0.174)
chr5	56815763	56815764	+	Frame_Shift_Del	AA	AA	-	novel	MDA-MB-231	c.191_192del	p.Lys64SerfsTer11	MAP3K1	MAP3K1	ENST00000399503
chr5	56859791	56859791	+	Missense_Mutation	A	A	G	rs55694258	SK-BR-3	c.710A>G	p.Gln237Arg	MAP3K1	MAP3K1	ENST00000399503	tolerated_low_confidence(0.15)	benign(0)
chr5	68226912	68226913	+	Frame_Shift_Ins	-	-	A	novel	IPH-926	c.244dup	p.Ile82AsnfsTer24	PIK3R1	PIK3R1	ENST00000521381
chr5	68293763	68293764	+	In_Frame_Ins	-	ATA	ATA		HS-578T	c.1356_1358dup	p.Asn453dup	PIK3R1	PIK3R1	ENST00000521381
chr7	152145201	152145201	+	Missense_Mutation	G	G	A	rs10265966	HCC-1937	c.14126C>T	p.Ala4709Val	KMT2C	KMT2C	ENST00000262189	deleterious(0)	probably_damaging(0.994)
chr7	152148393	152148393	+	Missense_Mutation	G	T	T	rs375361560	EVSA-T	c.13534C>A	p.His4512Asn	KMT2C	KMT2C	ENST00000262189	deleterious(0.04)	possibly_damaging(0.777)
chr7	152177885	152177885	+	Frame_Shift_Del	G	G	-	novel	CAL-120	c.7568del	p.Pro2523LeufsTer4	KMT2C	KMT2C	ENST00000262189
chr7	152181059	152181059	+	Missense_Mutation	C	C	A	rs767068791	HCC-1937	c.6801G>T	p.Arg2267Ser	KMT2C	KMT2C	ENST00000262189	tolerated(0.05)	possibly_damaging(0.878)
chr7	152181510	152181511	+	Frame_Shift_Ins	-	-	A	novel	MDA-MB-453	c.6349dup	p.Ser2117PhefsTer37	KMT2C	KMT2C	ENST00000262189
chr7	152181609	152181609	+	Frame_Shift_Del	T	T	-		EFM-192A	c.6251del	p.Asn2084IlefsTer22	KMT2C	KMT2C	ENST00000262189
chr7	152181700	152181700	+	Missense_Mutation	G	G	C		SK-BR-3	c.6160C>G	p.Gln2054Glu	KMT2C	KMT2C	ENST00000262189	deleterious(0.03)	benign(0.239)
chr7	152185608	152185608	+	Frame_Shift_Del	T	T	-	novel	MDA-MB-453	c.5032del	p.Ile1678LeufsTer39	KMT2C	KMT2C	ENST00000262189
chr7	152235884	152235884	+	Missense_Mutation	A	A	G	rs370313067	ETCC-006	c.2702T>C	p.Leu901Pro	KMT2C	KMT2C	ENST00000262189	deleterious(0.01)	probably_damaging(0.997)
chr7	152235884	152235884	+	Missense_Mutation	A	A	G	rs370313067	ETCC-007	c.2702T>C	p.Leu901Pro	KMT2C	KMT2C	ENST00000262189	deleterious(0.01)	probably_damaging(0.997)
chr7	152235911	152235911	+	Missense_Mutation	C	T	T	rs372408170	T-47D	c.2675G>A	p.Gly892Glu	KMT2C	KMT2C	ENST00000262189	deleterious(0)	probably_damaging(0.999)
chr7	152248495	152248495	+	Frame_Shift_Del	T	T	-	novel	JIMT-1	c.1939del	p.Met647TrpfsTer3	KMT2C	KMT2C	ENST00000262189
chr7	152250931	152250931	+	Missense_Mutation	C	C	T		DU-4475	c.1657G>A	p.Asp553Asn	KMT2C	KMT2C	ENST00000262189	deleterious(0.03)	benign(0.156)
chr7	152315300	152315301	+	Frame_Shift_Ins	-	-	T	novel	CAL-85-1	c.427dup	p.Ser143LysfsTer27	KMT2C	KMT2C	ENST00000262189
chr8	123333944	123333944	+	Frame_Shift_Del	T	T	-	novel	HS-578T	c.3412del	p.Arg1138AspfsTer10	ATAD2	ATAD2	ENST00000287394
chr8	123356469	123356469	+	Missense_Mutation	C	C	G	novel	HCC-1143	c.1566G>C	p.Gln522His	ATAD2	ATAD2	ENST00000287394	tolerated(0.07)	probably_damaging(0.976)
chr8	123369918	123369919	+	In_Frame_Ins	-	-	TCATCA	rs113064839	COLO-824	c.828_833dup	p.Asp276_Asp277dup	ATAD2	ATAD2	ENST00000287394
chr8	123370026	123370026	+	Splice_Site	T	C	C	novel	MCF-7	c.728-2A>G		ATAD2	ATAD2	ENST00000287394
chrX	38287093	38287093	+	Splice_Site	C	C	A	novel	DU-4475	c.1905+1G>T		RPGR	RPGR	ENST00000642395
chrX	38287932	38287932	+	Missense_Mutation	T	T	C	novel	EVSA-T	c.1682A>G	p.Gln561Arg	RPGR	RPGR	ENST00000642395	deleterious(0)	possibly_damaging(0.738)
