# Supplementary material for: Molecular Characterization and Subtyping of Breast Cancer Cell Lines Provide Novel Insights into Cancer Relevant Genes
Source: Cells. 2024 Feb 6;13(4):301. doi: 10.3390/cells13040301 (PMC10886524; doi:10.3390/cells13040301)
Supplement: Supplementary file 1 [file cells-13-00301-s001.zip › Table_S3.xlsx]

## Sheet: filtered in-frame fusions
sample	Gene_1_symbol(5end_fusion_partner)	Gene_2_symbol(3end_fusion_partner)	Fusion_description	Counts_of_common_mapping_reads	Spanning_pairs	Spanning_unique_reads	Longest_anchor_found	Fusion_finding_method	Fusion_point_for_gene_1(5end_fusion_partner)	Fusion_point_for_gene_2(3end_fusion_partner)	Gene_1_id(5end_fusion_partner)	Gene_2_id(3end_fusion_partner)	Exon_1_id(5end_fusion_partner)	Exon_2_id(3end_fusion_partner)	Fusion_sequence	Predicted_effect
BT-474	RPS6KB1	SNF8	known,ribosomal,ccle2,chimer4seq,mitelman,ccle,t158,reciprocal	0	1672	31	36	BOWTIE+BLAT	17:59893324:+	17:48943975:-	ENSG00000108443	ENSG00000159210			ACCTGGACCAGCCAGAGGACGCGGGCTCTGAGGATGAGCTGGAGGAGGG*GCCAAGTATAAGGAGCGAGGGACGGTCTTGGCTGAGGACCAGCTAGCCCA	in-frame
BT-474	RPS6KB1	SNF8	known,ribosomal,ccle2,chimer4seq,mitelman,ccle,t158,exon-exon,reciprocal	0	1672	30	36	BOWTIE;BOWTIE+BLAT;BOWTIE+STAR	17:59893325:+	17:48943975:-	ENSG00000108443	ENSG00000159210	ENSE00001823154	ENSE00003506496	ACCTGGACCAGCCAGAGGACGCGGGCTCTGAGGATGAGCTGGAGGAGGGG*GCCAAGTATAAGGAGCGAGGGACGGTCTTGGCTGAGGACCAGCTAGCCCA	in-frame
BT-474	ACACA	STAC2	known,ccle2,chimer4seq,mitelman,ccle,t169,exon-exon	0	1037	39	40	BOWTIE;BOWTIE+BLAT;BOWTIE+STAR	17:37122531:-	17:39218173:-	ENSG00000278540	ENSG00000141750	ENSE00003743531	ENSE00001328665	TAGAACTAAGTATCCCAGCTGATCCAGCAAACCTGGATTCTGAAGCCAAG*CTCCAGCGATTCAAGCGCTCCCTCTCCCTCAAGACCATCCTCCGAAGTAA	in-frame
BT-474	MED1	ACSF2	known,chimer4pub,mitelman,ccle,t30,exon-exon	0	276	25	30	BOWTIE;BOWTIE+BLAT;BOWTIE+STAR	17:39439165:-	17:50471028:+	ENSG00000125686	ENSG00000167107	ENSE00003591801	ENSE00003609653	GGGAGAATCCTGTGAGCTGTCCGGAGCTTGTACAGCAGCTAAG*GTTGCTTATGGAACCACAGAGAACAGTCCCGTGACATTCGCGC	in-frame
BT-474	MED13	BCAS3	known,chimer4pub,cancer,tumor,mitelman,ccle,t21,exon-exon	0	274	9	30	BOWTIE;BOWTIE+STAR	17:62052537:-	17:61391977:+	ENSG00000108510	ENSG00000141376	ENSE00001530180	ENSE00002854757	TTGTAAAGCCTTATGAAAAAGATGAAAAACCTATAAATAAAAG*AACTTCAGCGAGAGGGAAGCATCGAGACTCTGAGTAACAGCTC	in-frame
BT-474	MED1	STXBP4	known,ccle2,mitelman,ccle,t31,exon-exon	0	266	25	30	BOWTIE;BOWTIE+BLAT;BOWTIE+STAR	17:39451038:-	17:55141310:+	ENSG00000125686	ENSG00000166263	ENSE00002724355	ENSE00001470263	CTTCTCCTCGCCTTCAGGATGAAAGCTCAGGGGGAAACCGAGG*GTTTACCTTATGGGTGGGAGGAAGCTTACACAGCAGATGGAAT	in-frame
BT-474	TRPC4AP	MRPL45	known,ribosomal,ccle2,m229,mitelman,ccle,t33,exon-exon	0	266	24	30	BOWTIE;BOWTIE+BLAT;BOWTIE+STAR	20:35078046:-	17:38322126:+	ENSG00000100991	ENSG00000278845	ENSE00001634131	ENSE00003717728	CCACCTCCACAGTGACTTTGTTGAGTGTCAAAACATCCTCAAG*ACTCTGGCCATCTATGACCGGTTTGGCCGGTTGATGTATGGAC	in-frame
BT-474	TRPC4AP	MRPL45	known,ribosomal,ccle2,m229,mitelman,ccle,t33,exon-exon	0	266	17	30	BOWTIE;BOWTIE+BLAT;BOWTIE+STAR	20:35078046:-	17:38320618:+	ENSG00000100991	ENSG00000278845	ENSE00001634131	ENSE00003752416	CCACCTCCACAGTGACTTTGTTGAGTGTCAAAACATCCTCAAG*GACATGACTTGGGACATCAAATATAAGACCGTCCGCTGGAGCT	in-frame
BT-474	FLNB	COL5A2	cancer,m151,t15,exon-exon	0	178	22	30	BOWTIE;BOWTIE+BLAT;BOWTIE+STAR	3:58008856:+	2:189110449:-	ENSG00000136068	ENSG00000204262	ENSE00000000021	ENSE00002277030	CTCGAGTTCCTGGACCGTGAGAGCATCAAGCTCGTGTCCATCG*AAGGATATGGTGAAGAAATAGCCTGCACTCAGAATGGCCAGAT	in-frame
BT-474	VAPB	IKZF3	known,ccle2,chimer4pub,chimer4seq,cancer,mitelman,ccle,t34,exon-exon	0	169	18	29	BOWTIE;BOWTIE+BLAT;BOWTIE+STAR	20:58389517:+	17:39777767:-	ENSG00000124164	ENSG00000161405	ENSE00001825600	ENSE00003657320	CAGGTCCTGAGCCTCGAGCCGCAGCACGAGCTCAAATTCCGAG*CAAGTGCGGAGGCAAGACACATCAAAGCAGAGATGGGAAGTGA	in-frame
BT-474	VAPB	IKZF3	known,ccle2,chimer4pub,chimer4seq,cancer,mitelman,ccle,t34,exon-exon	0	169	8	30	BOWTIE;BOWTIE+BLAT;BOWTIE+STAR	20:58389517:+	17:39766493:-	ENSG00000124164	ENSG00000161405	ENSE00001825600	ENSE00003497898	CAGGTCCTGAGCCTCGAGCCGCAGCACGAGCTCAAATTCCGAG*GTGAGAAGCGCCACTGCTTTGATGTCAACTATAATTCAAGTTA	in-frame
BT-474	VAPB	IKZF3	known,ccle2,chimer4pub,chimer4seq,cancer,mitelman,ccle,t34,exon-exon	0	169	7	29	BOWTIE;BOWTIE+BLAT;BOWTIE+STAR	20:58389517:+	17:39788374:-	ENSG00000124164	ENSG00000161405	ENSE00001825600	ENSE00002346548	CAGGTCCTGAGCCTCGAGCCGCAGCACGAGCTCAAATTCCGAG*TGGAGAAACCCTACAAATGTGAGTTTTGTGGAAGGAGTTACAA	in-frame
BT-474	GLB1	CMTM7	known,ccle2,chimer4seq,cancer,mitelman,ccle,t16,exon-exon	0	144	23	30	BOWTIE;BOWTIE+BLAT;BOWTIE+STAR	3:33014056:-	3:32441840:+	ENSG00000170266	ENSG00000153551	ENSE00001141416	ENSE00001075736	CTTGCCCCAGGACACCTTTATCCAGTTTCCTGGATGGACCAAG*GTCACCCTGCTGATTGCCTTCATCTGTGTGCGGAGCTCCCTGT	in-frame
BT-474	CYP4F8	ILVBL	m88,t4,exon-exon	0	109	20	30	BOWTIE;BOWTIE+BLAT;BOWTIE+STAR	19:15624094:+	19:15120081:-	ENSG00000186526	ENSG00000105135	ENSE00003615262	ENSE00003692753	TGCAAGAGCTTCTGAAGGACCGTGAGCCTAAAGAGATTGAATG*GTATTTAGAGAATTACCTGGCCAACCTCTTTGCAGGAGCCTGG	in-frame
BT-474	SKA2	MYO19	known,ccle2,chimer4seq,mitelman,ccle,t30,exon-exon	0	103	9	28	BOWTIE;BOWTIE+BLAT;BOWTIE+STAR	17:59155131:-	17:36507512:-	ENSG00000182628	ENSG00000278259	ENSE00001324111	ENSE00003714785	ACTATTCAACATGGAGGCGGAGGTCGATAAGCTGGAACTGATG*GAGGAATACGCAGTTGAGGGCCTGGAGTGGTCATTCATCAACT	in-frame
BT-474	PIP4K2B	RAD51C	known,mitelman,ccle,t34,exon-exon	0	99	12	35	BOWTIE;BOWTIE+BLAT;BOWTIE+STAR	17:38777687:-	17:58732484:+	ENSG00000276293	ENSG00000108384	ENSE00003720818	ENSE00003485177	GAGAGGAGAGTAAAAAGAACTTCCTGGAGAAACTGAAGCGGGACGTTGAG*GTTGGCAACATTGTACAAGTCACCCAGCCAGAAGGAATGCACAGTACTGT	in-frame
BT-474	AP000944.5	MAP3K11	t2	0	58	9	36	BOWTIE+BLAT;BOWTIE+STAR	11:65262371:+	11:65607411:-	ENSG00000285816	ENSG00000173327			GGAGCTGCAGATCTTCGGCCTAGACTGCGAGGAGGCTCTAATTGAGAAAT*CTAGAGGTGTTCGAGCGCGAGCTGACGCTGCTGCTGCAGCAGGTGGACCG	in-frame
BT-474	ZFP64	PHACTR3	cancer,ccle,t6,exon-exon	0	53	4	25	BOWTIE;BOWTIE+BLAT;BOWTIE+STAR	20:52160123:-	20:59743107:+	ENSG00000020256	ENSG00000087495	ENSE00003523171	ENSE00003673170	CGCAACTCCAGCCAGCTCACTGTCCACCTGCGATCCCACACGG*ATGAGATGGACCAAACGCCCCCGGCGCGTCCTGAATATCTGGT	in-frame
BT-474	TRIM37	MYO19	known,pair_pseudo_genes,ccle2,cancer,tumor,mitelman,t16,exon-exon	0	47	10	30	BOWTIE;BOWTIE+BLAT;BOWTIE+STAR	17:59084002:-	17:36507512:-	ENSG00000108395	ENSG00000278259	ENSE00003571327	ENSE00003714785	TAAGAAGTGTATCTGCCATCAGTGTGCACTTTGGGGAGGAATG*GAGGAATACGCAGTTGAGGGCCTGGAGTGGTCATTCATCAACT	in-frame
BT-474	NVL	ENAH	chimer4seq,cancer,t5,exon-exon	14	41	10	30	BOWTIE;BOWTIE+BLAT;BOWTIE+STAR	1:224303723:-	1:225530638:-	ENSG00000143748	ENSG00000154380	ENSE00003720531	ENSE00003485859	ACCAGGCTGTGGGAAGACATTACTTGCACATGCAATTGCTGGG*GGCCAACATTGCCTAGACAAAACTCACAACTACCTGCTCAAGT	in-frame
CAL-120	TBC1D31	NUP133	ccle2,cancer,ccle,t19,exon-exon	0	116	22	29	BOWTIE;BOWTIE+BLAT;BOWTIE+STAR	8:123093742:+	1:229477760:-	ENSG00000156787	ENSG00000069248	ENSE00003622887	ENSE00000594035	CTGAAAGCTCTAGTATATTATACAAAGTGTTTGCTGTAACCAG*AAAAGATTTAGGTCATGCTCAAATGGTGGTTGATGAGCTCTTT	in-frame
CAL-120	QPCTL	MRPL4	ribosomal,ccle2,ccle,t2,exon-exon	0	44	15	30	BOWTIE;BOWTIE+BLAT;BOWTIE+STAR	19:45693556:+	19:10252397:+	ENSG00000011478	ENSG00000105364	ENSE00000358959	ENSE00003491769	TGTGCGAACCCCGGGCAGCCCGGGAAATCTCCAAGTCAGAAAG*GGCCTGAGTTCCCTGGCGGAAGAGGCAGCGCGTGCGACCGAGA	in-frame
CAL-120	SNED1	DNAH7	ccle2,ccle,t5,exon-exon	0	32	13	30	BOWTIE;BOWTIE+BLAT;BOWTIE+STAR	2:240999050:+	2:195756285:-	ENSG00000162804	ENSG00000118997	ENSE00003849464	ENSE00000964652	GGTGCCCTTCCCGTTCTTCGGTGCCGAGCACTCCGGACTCTAC*GGGCTTGCAGTCATGTCTACAGATCTTGAAGAAGTGGTTAGCA	in-frame
CAL-120	ZNRF3	CRYBB1	ccle,t3,exon-exon	0	28	13	29	BOWTIE;BOWTIE+BLAT;BOWTIE+STAR	22:28884066:+	22:26602021:-	ENSG00000183579	ENSG00000100122	ENSE00002312639	ENSE00003834754	GCGGGCCGGGGCCACGCTCAGCGCCGAGGGCGAGATCGTGCAG*GATGCCCAGGAGCACAAAATCTCCCTGTTTGAAGGGGCCAACT	in-frame
CAL-148	CENPP	CCSER1	ccle2,ccle,t19,exon-exon	0	122	19	30	BOWTIE;BOWTIE+STAR	9:92379859:+	4:90923370:+	ENSG00000188312	ENSG00000184305	ENSE00001374280	ENSE00002058464	GGAGTGGTTTGAATATCGTAAGCGCACGTTTAAACATCTCAAG*GGAAAAGTCCGGCATTTACAGAAGGCTTTTGCTTCAAGAGTAG	in-frame
CAL-85-1	NUP153	E2F1	oncogene,cancer,t2,exon-exon	0	57	10	29	BOWTIE;BOWTIE+BLAT;BOWTIE+STAR	6:17706277:-	20:33680416:-	ENSG00000124789	ENSG00000101412	ENSE00001927997	ENSE00000661346	GGGGCCAATTAAGCCTTACCAGCAGGGGCGACAACAGCATCAG*GTGAAGCGGAGGCTGGACCTGGAAACTGACCATCAGTACCTGG	in-frame
COLO-824	SEC22B	WARS2	chimer4seq,tcga2,mitelman,ccle,t39,exon-exon	0	431	27	30	BOWTIE;BOWTIE+BLAT;BOWTIE+STAR	1:120176307:-	1:119076607:-	ENSG00000265808	ENSG00000116874	ENSE00002727263	ENSE00003499212	GGACGGGCTCCCGCTGGCCGCCTCGATGCAGGAGGACGAACAG*AAAGACAGCAAGAAGCGAGTATTTTCCGGCATTCAACCTACAG	in-frame
COLO-824	MKLN1	CLSTN2	ccle,t13,exon-exon	0	186	24	29	BOWTIE;BOWTIE+BLAT;BOWTIE+STAR	7:131414710:+	3:140175951:+	ENSG00000128585	ENSG00000158258	ENSE00003496638	ENSE00003534288	GGAATGAGAGGAGGCCATCAGATGGTTATTGATGTTCAAACAG*TCAATAAGCACAAGCCATGGATCGAGACTTCATATCATGGAGT	in-frame
COLO-824	COPS8	AGAP1	m98,ccle,t10,exon-exon	0	110	16	30	BOWTIE;BOWTIE+BLAT;BOWTIE+STAR	2:237086042:+	2:235908738:+	ENSG00000198612	ENSG00000157985	ENSE00002311798	ENSE00001362210	TTTCAAAAAGTTGCTGGATCAGTGCGAGAACCAGGAGCTCGAG*GATTACATGCAGAATGTTCATGGTAAGGAGATTGACCTTCTGA	in-frame
COLO-824	GORAB	OBI1	ccle,t9,exon-exon	0	110	17	29	BOWTIE;BOWTIE+BLAT;BOWTIE+STAR	1:170533651:+	13:78635198:-	ENSG00000120370	ENSG00000152193	ENSE00001934367	ENSE00001231589	GATTTCACAAAGTTTGTGTGTTAGCAGAGGCGCATTTTCCAGG*GCAAATAAAAAATTGAAATTGGAAAATGGTGGTCTGGTGAGGG	in-frame
COLO-824	ZNF292	ORC3	chimer4seq,ccle,t4,exon-exon	0	61	8	28	BOWTIE;BOWTIE+BLAT;BOWTIE+STAR	6:87155759:+	6:87656906:+	ENSG00000188994	ENSG00000135336	ENSE00002097352	ENSE00001513332	GGCCGTGGAAGCGGCCACCGACTACTGTCAGCAGCTGTGCCAG*AAACCAAAGAGGAAGAAGATGCTTCTGGGTCACAGCCAAAGGG	in-frame
COLO-824	ZNF292	ORC3	chimer4seq,ccle,t4,exon-exon	0	61	4	34	BOWTIE;BOWTIE+BLAT;BOWTIE+STAR	6:87155759:+	6:87664743:+	ENSG00000188994	ENSG00000135336	ENSE00002097352	ENSE00000918675	GGGTACCGGCCGTGGAAGCGGCCACCGACTACTGTCAGCAGCTGTGCCAG*AATGAAGCACTGAAAAGCGAAGAAGGCTGCATTCCGAATATCGCCCCAGA	in-frame
COLO-824	PRSS22	ZSCAN10	ccle,t3,exon-exon	0	25	4	26	BOWTIE;BOWTIE+BLAT;BOWTIE+STAR	16:2858023:-	16:3090646:-	ENSG00000005001	ENSG00000130182	ENSE00001158732	ENSE00003503090	TGTCTCGGCACCTTCACCTCCCTGCTGCTGCTGGCGTCGACAG*GATTCGGAAGCAGAACCCCAGACAAGGAGGAATTTAAACAAGA	in-frame
DU-4475	NKD1	ADCY7	known,ccle2,chimer4seq,tcga-cancer,tcga2,mitelman,ccle,t132,exon-exon	0	1080	11	29	BOWTIE;BOWTIE+BLAT;BOWTIE+STAR	16:50549555:+	16:50292676:+	ENSG00000140807	ENSG00000121281	ENSE00003531012	ENSE00003604456	CCGACAGCTGCGGTTGGCGGGCACCATAGGCCGAAGCACCCGG*CTGCTGGCCAACGCAGTCATCTTCCTGTGTGGGAACCTGACAG	in-frame
DU-4475	ASH1L	RIT1	oncogene,ccle2,chimer4seq,tcga-cancer,mitelman,ccle,t15,exon-exon	0	144	14	29	BOWTIE;BOWTIE+BLAT;BOWTIE+STAR	1:155360301:-	1:155900618:-	ENSG00000116539	ENSG00000143622	ENSE00000961138	ENSE00001908205	CACTTATGATTATAACTTTCATTCCTTCAATGTGGAAAAACAG*GTCACCAAGGAAGAAGGATTGGCCTTGGCCCGAGAATTCAGCT	in-frame
DU-4475	CLSTN1	IFT81	t4,exon-exon	0	75	10	27	BOWTIE;BOWTIE+BLAT;BOWTIE+STAR	1:9773272:-	12:110162919:+	ENSG00000171603	ENSG00000122970	ENSE00001149488	ENSE00003786977	CCACTGATCGCGCTGGATAAAGATGCGCCTCTGCGATTTGCAG*GCATCTATCATTTCCCGTAAAAAAGAAGCCAAAGCTGAGGAAC	in-frame
DU-4475	MINDY3	DCLRE1C	ccle,t10,exon-exon	0	61	10	30	BOWTIE;BOWTIE+BLAT;BOWTIE+STAR	10:15786561:-	10:14939869:-	ENSG00000148481	ENSG00000152457	ENSE00003548388	ENSE00003475855	CATATTATTGGGCCCATTTCTTCAAGAATTTTTTCCTGATCAG*ATATCTATTGAAATCGAGACTCCTACCCAGATATCTTTAGTGG	in-frame
DU-4475	KIF26B	SMYD3	tcga,chimer4seq,cancer,tcga-cancer,mitelman,ccle,ccle3,tcga3,t7,exon-exon	0	53	5	29	BOWTIE;BOWTIE+STAR	1:245156683:+	1:245929937:-	ENSG00000162849	ENSG00000185420	ENSE00001546959	ENSE00003645296	GCAGGCCCTGAGGTTGCTCCTCCCGGGGCCCTTCCCGGGCAAG*GTGATCTGCAACTCTTTCACCATCTGTAATGCGGAGATGCAGG	in-frame
DU-4475	DIAPH1	PCDH1	t1,exon-exon	0	20	5	27	BOWTIE;BOWTIE+BLAT;BOWTIE+STAR	5:141618798:-	5:141865427:-	ENSG00000131504	ENSG00000156453	ENSE00003726821	ENSE00001026561	GCTGCCCTCGGCGGGCGGCGACGGCGGCAAATCTAAGAAATTT*GTGAAGGCCAATGACTCAGACCAAGGTGCCAATGCAGAAATCG	in-frame
EFM-19	ZFYVE9	USP33	known,ccle2,m184,ccle,t25,exon-exon	0	185	25	30	BOWTIE;BOWTIE+BLAT;BOWTIE+STAR	1:52233276:+	1:77713281:-	ENSG00000157077	ENSG00000077254	ENSE00003705899	ENSE00003591552	TACAACCTGGACAAGGTGTTAGATGAATTTGAACAAAACGAAG*GTGTTCCTCCAAGAAAAGCTGGTTATATTGAAGACCTGGTTTT	in-frame
EFM-19	KIRREL1	ZFYVE9	known,ccle2,ccle,t19,exon-exon	0	108	18	29	BOWTIE;BOWTIE+BLAT;BOWTIE+STAR	1:157993728:+	1:52237488:+	ENSG00000183853	ENSG00000157077	ENSE00001821139	ENSE00003709757	CTCCTCGTCTGGATCCTCACTCTCTCCGATACTTTCTCCCAAG*ATGAAACAGTTTCTTCTACTTTATTGGATACAAAGTGGAATAA	in-frame
EFM-192A	AL451136.1	PDZK1IP1	oncogene,t19,exon-exon	0	128	10	33	BOWTIE+BLAT;BOWTIE+STAR	1:45421725:-	1:47185097:-	ENSG00000288208	ENSG00000162366			CTGAAAGAAGTACAGCTCATGAATAGACTCTCCCATCCCAACATCCTTAG*GGAGCCTGCACACATGATCCTGACCGTCGGAAACAAGGCAGATGGAGTCC	in-frame
EFM-192A	HELZ2	XPOT	ccle,t17	0	73	4	36	BOWTIE+BLAT;BOWTIE+STAR	20:63559282:-	12:64448105:+	ENSG00000130589	ENSG00000184575			GCCTCCTGGACTTCTGCGAGGCTCAGCAGACCCTCGTGCCTGCCGGCCAG*GTGTTCTTCCAGAGAGCAAAGCCCTGAGGACTGGATTTCCCTGTGCCTAC	in-frame
EFM-192A	PREX1	ARFGEF2	ccle2,cancer,ccle,tcga3,t5,exon-exon	0	66	19	30	BOWTIE;BOWTIE+BLAT;BOWTIE+STAR	20:48627861:-	20:49005070:+	ENSG00000124126	ENSG00000124198	ENSE00003632724	ENSE00001763604	GCCCAAGTGCATCATGCAGGCCACGGACATCATGCGGAAGCAG*GTTGGCTGCAACCCTAATGAAGATGTGGCTATCTTTGCTGTTG	in-frame
EFM-192A	PKP2	MYC	oncogene,cancer,tumor,m13,ccle,exon-exon	0	20	6	29	BOWTIE;BOWTIE+STAR	12:32896509:-	8:127738251:+	ENSG00000057294	ENSG00000136997	ENSE00002372317	ENSE00002100709	CAGCAGACCCTCGCCCGGAAGGGCCGCAGCTCCGTGGGCAACG*CCTCCCGCGACGATGCCCCTCAACGTTAGCTTCACCAACAGGA	in-frame
EFM-192B	TOP2A	MRC2	cancer,t429,exon-exon	0	5139	44	36	BOWTIE;BOWTIE+BLAT;BOWTIE+STAR	17:40411109:-	17:62689894:+	ENSG00000131747	ENSG00000011028	ENSE00000900596	ENSE00003572665	CCAAGAGCTTTGGATCAACATGCCAATTGAGTGAAAAATTTATCAAAGCT*GGCTCTCGGCGGTACTCCTGGGTCTCAGAGGAGCCGCTGAACTACGTGGG	in-frame
EFM-192B	TOP2A	MRC2	cancer,t429,exon-exon	0	5139	6	29	BOWTIE;BOWTIE+BLAT;BOWTIE+STAR	17:40411354:-	17:62689894:+	ENSG00000131747	ENSG00000011028	ENSE00001368747	ENSE00003572665	GAAGAAGAAGAACAAGGGTGGTGTTGCAGTAAAAGCACATCAG*GGCTCTCGGCGGTACTCCTGGGTCTCAGAGGAGCCGCTGAACT	in-frame
EFM-192B	KIF1C	CHRNB1	t179,exon-exon	8	971	38	37	BOWTIE;BOWTIE+BLAT;BOWTIE+STAR	17:5005000:+	17:7454297:+	ENSG00000129250	ENSG00000170175	ENSE00000905271	ENSE00003537244	GCTGCGGGAACTGCTGATGGCTCAGGGACTGTCAGCCTCTGCTCTGGAAG*GAGAGAAGATGGGGCTCTCAATCTTTGCCCTGCTGACCCTTACTGTGTTC	in-frame
EFM-192B	HELZ2	XPOT	ccle,t35	0	217	17	40	BOWTIE+BLAT;BOWTIE+STAR	20:63559282:-	12:64448105:+	ENSG00000130589	ENSG00000184575			GCCTCCTGGACTTCTGCGAGGCTCAGCAGACCCTCGTGCCTGCCGGCCAG*GTGTTCTTCCAGAGAGCAAAGCCCTGAGGACTGGATTTCCCTGTGCCTAC	in-frame
EFM-192B	RSF1	DLG2	oncogene,cancer,t16,exon-exon	0	63	13	29	BOWTIE;BOWTIE+BLAT;BOWTIE+STAR	11:77725545:-	11:85285365:-	ENSG00000048649	ENSG00000150672	ENSE00001040464	ENSE00001469381	GAGGATGAGGAGACTAAAAAAGAGGAAGAAACACCTAAACAAG*ATATCCAAGAATTTTATGAGGTGACATTGCTAAATTCTCAAAA	in-frame
EFM-192B	DLG2	TTC1	t7,exon-exon	0	36	12	29	BOWTIE;BOWTIE+STAR	11:85154556:-	5:160043133:+	ENSG00000150672	ENSG00000113312	ENSE00001469379	ENSE00003590214	AGAAAATCAGAGTTTTGAAAATGAAACTGATGAGACGACAACT*GACAAGAAAGAAATGGCCATCAATGACTGCAGCAAAGCAATTC	in-frame
EFM-192C	KIF1C	CHRNB1	t247,exon-exon	3	1837	40	37	BOWTIE;BOWTIE+BLAT;BOWTIE+STAR	17:5005000:+	17:7454297:+	ENSG00000129250	ENSG00000170175	ENSE00000905271	ENSE00003537244	GCTGCGGGAACTGCTGATGGCTCAGGGACTGTCAGCCTCTGCTCTGGAAG*GAGAGAAGATGGGGCTCTCAATCTTTGCCCTGCTGACCCTTACTGTGTTC	in-frame
EFM-192C	PKD1	NPIPA1	m3,exon-exon	0	929	6	27	BOWTIE;BOWTIE+STAR	16:2099644:-	16:14941812:+	ENSG00000008710	ENSG00000183426	ENSE00003544272	ENSE00003616089	CTACCTGGCCATCCTTTTTCTCTTCCGGATGTCCCGGAGCAAG*GTTATCAATACTCTGGCTGACCATCGTCATCGTGGGACTGACT	in-frame
EFM-192C	ACTR3	RAB3C	t77,exon-exon	0	518	33	37	BOWTIE;BOWTIE+BLAT;BOWTIE+STAR	2:113890323:+	5:58825038:+	ENSG00000115091	ENSG00000152932	ENSE00001362124	ENSE00003583839	AGGAAGATGGCGGGACGGCTGCCGGCCTGTGTGGTGGACTGTGGCACGGG*GTCAACTCAAATCAAAACATACTCTTGGGACAATGCCCAAGTTATTCTGG	in-frame
EFM-192C	TRPS1	LRRCC1	t50,exon-exon	0	328	22	30	BOWTIE;BOWTIE+BLAT;BOWTIE+STAR	8:115587001:-	8:85123413:+	ENSG00000104447	ENSG00000133739	ENSE00003790103	ENSE00003656368	GGGAGAAAACAAGTCCAAGGATGAATCCCAGTCCCTGTTACGG*ACTTCTAATTCAATAGATAACGTTCTTGAGAAAGACCCCAGAC	in-frame
EFM-192C	TRPS1	LRRCC1	t50,exon-exon	0	328	13	29	BOWTIE;BOWTIE+BLAT;BOWTIE+STAR	8:115587001:-	8:85126689:+	ENSG00000104447	ENSG00000133739	ENSE00003790103	ENSE00003651602	GGGAGAAAACAAGTCCAAGGATGAATCCCAGTCCCTGTTACGG*TCCCTTGTTGAACAGCTAGACCAAGAGAGAGAGAAGAGATGGA	in-frame
EFM-192C	TRPS1	LRRCC1	t50,exon-exon	0	328	6	29	BOWTIE;BOWTIE+STAR	8:115587001:-	8:85129919:+	ENSG00000104447	ENSG00000133739	ENSE00003790103	ENSE00003517553	GGGAGAAAACAAGTCCAAGGATGAATCCCAGTCCCTGTTACGG*ATAAGACTGATCCAAGAGGTGGAACTCAAAGCTTCAGCTGCCG	in-frame
EFM-192C	ZNF704	TRPS1	t21,exon-exon	0	298	23	30	BOWTIE;BOWTIE+BLAT;BOWTIE+STAR	8:80687226:-	8:115418452:-	ENSG00000164684	ENSG00000104447	ENSE00003657963	ENSE00003447365	CAGCAACCTGCTCTTCGACGAGCCCATTCCCAGGAAAAGAAAG*AGGCGTAGAGGCTCCGGTGTTTTTTGTGCCAATTGCCTGACCA	in-frame
EFM-192C	RSF1	DLG2	oncogene,cancer,t1,exon-exon	0	28	6	29	BOWTIE;BOWTIE+BLAT;BOWTIE+STAR	11:77725545:-	11:85285365:-	ENSG00000048649	ENSG00000150672	ENSE00001040464	ENSE00001469381	GAGGATGAGGAGACTAAAAAAGAGGAAGAAACACCTAAACAAG*ATATCCAAGAATTTTATGAGGTGACATTGCTAAATTCTCAAAA	in-frame
EFM-192C	SNTB1	EIF3H	t4,exon-exon	0	23	6	29	BOWTIE;BOWTIE+BLAT;BOWTIE+STAR	8:120811273:-	8:116658980:-	ENSG00000172164	ENSG00000147677	ENSE00001522225	ENSE00003590436	GTGCAGGCGTTGAAGCGCGCGGGCAAGGAAGTGCTGCTGGAAG*TCCAATATCAGATGGAAATGATGCGGAGCCTTCGCCATGTAAA	in-frame
ETCC-006	PTPRF	LSAMP	t5,exon-exon	0	21	4	34	BOWTIE;BOWTIE+STAR	1:43578920:+	3:116019640:-	ENSG00000142949	ENSG00000185565	ENSE00001705341	ENSE00003789311	CAACTCGGCAGGCACACGTTACTCAGCCCCTGCGAACCTGTATGTGCGAG*TCCCACCAAAGATCTCCAATATCTCCTCGGATGTCACTGTGAATGAGGGC	in-frame
ETCC-007	AHI1	NKAIN2	oncogene,cancer,t48,exon-exon	0	592	27	35	BOWTIE;BOWTIE+STAR	6:135394776:-	6:124818387:+	ENSG00000135541	ENSG00000188580	ENSE00003660041	ENSE00001447080	CATGCTGACCGCTCAAGAGATTCTACATCAGTTTGGTTTCACTCAGACCG*TTGATTTCATAGGTGGCTTTGACTCTTATGGCTATCAAGGGCCTCAGAAG	in-frame
EVSA-T	NSD3	TMEM68	oncogene,cancer,tumor,t17	1	78	10	37	BOWTIE+BLAT;BOWTIE+STAR	8:38275685:-	8:55756411:-	ENSG00000147548	ENSG00000167904			ACATGACCCCATGGCTCCTGTGTCACCAGAATACTGGAGCAAGATAAAAT*GTTATGAAGTTCATGGAATGGAAAAAATACCAGAAGATGGACCAGCACTT	in-frame
EVSA-T	DIAPH3	KLHDC10	t10,exon-exon	0	63	7	24	BOWTIE;BOWTIE+BLAT;BOWTIE+STAR	13:59969944:-	7:130096921:+	ENSG00000139734	ENSG00000128607	ENSE00003751637	ENSE00003578403	TTGCTTTGTAAACTTGAGAATACATTTTGTTGCCAACAAAAAG*GTAAGAAGAAAATACGATGGGACCCAGTTAGGAGGCGCTTCAT	in-frame
EVSA-T	DIAPH3	KLHDC10	t10,exon-exon	0	63	5	27	BOWTIE;BOWTIE+BLAT;BOWTIE+STAR	13:59969944:-	7:130116445:+	ENSG00000139734	ENSG00000128607	ENSE00003751637	ENSE00003542856	TTGCTTTGTAAACTTGAGAATACATTTTGTTGCCAACAAAAAG*GCCACAGACCTCCACCAGCACGAAGTGGACATCGTTGTGTGGC	in-frame
HCC-1143	TMEM241	HM13	known,ccle2,mitelman,ccle,t157,exon-exon,reciprocal	0	1308	42	37	BOWTIE;BOWTIE+BLAT;BOWTIE+STAR	18:23309680:-	20:31544947:+	ENSG00000134490	ENSG00000101294	ENSE00003603005	ENSE00003591033	TTATCAATATTGCTGTTTGATGCGATCCTGACCAGTGCAACCACGGGATG*CCCCTTCATGAATAAGTTTTTTCCAGCCAGCTTTCCAAATCGACAGTACC	in-frame
HCC-1143	FANCD2	MTMR14	tcga,ccle2,chimer4seq,cancer,tcga-cancer,mitelman,ccle,t43,exon-exon	0	386	27	30	BOWTIE;BOWTIE+BLAT;BOWTIE+STAR	3:10081464:+	3:9677317:+	ENSG00000144554	ENSG00000163719	ENSE00001029677	ENSE00003675580	GCTATCAGAGGCTGCTGCAGATTTTTCATGGGCTTTTTGCTTG*GCTGTGAATTTTTCAAGGAATATAAAGATCGGGATTACATGGC	in-frame
HCC-1143	FANCD2	MTMR14	tcga,ccle2,chimer4seq,cancer,tcga-cancer,mitelman,ccle,t43,exon-exon	0	386	4	30	BOWTIE;BOWTIE+STAR	3:10081464:+	3:9683178:+	ENSG00000144554	ENSG00000163719	ENSE00001029677	ENSE00003688305	GCTATCAGAGGCTGCTGCAGATTTTTCATGGGCTTTTTGCTTG*TGTTGGGATCTGGTGCAACAAACACAAAACTACCTGAAGCTGC	in-frame
HCC-1143	EIF2S2	CEP112	t52,exon-exon	0	251	36	38	BOWTIE;BOWTIE+BLAT;BOWTIE+STAR	20:34112096:-	17:66070001:-	ENSG00000125977	ENSG00000154240	ENSE00001465514	ENSE00001468049	TTCCCGTCCGTGCCGAGCCCACTCGAGCCGCAGCCATGTCTGGGGACGAG*CTGGACATGAAAACAAAAATGATGGAAGCTAAATTTCATGAAGAAAAGCT	in-frame
HCC-1143	MTA1	INF2	cancer,ccle,t23,exon-exon	0	201	25	30	BOWTIE;BOWTIE+BLAT;BOWTIE+STAR	14:105420063:+	14:104706035:+	ENSG00000182979	ENSG00000203485	ENSE00001878978	ENSE00001692626	GCCGCCGGCCCGGACATGGCCGCCAACATGTACAGGGTCGGAG*AGACCTGGAGGATGCCGACCTGCTGATCCAGCTGGAGGCTTTC	in-frame
HCC-1143	GNPDA2	GSK3B	cancer,t18,exon-exon	0	80	13	30	BOWTIE;BOWTIE+BLAT;BOWTIE+STAR	4:44717113:-	3:120002239:-	ENSG00000163281	ENSG00000082701	ENSE00001072992	ENSE00002373333	AACAAAATAAAAGAAGCTGGAGGAATAGATCTTTTTGTTGGAG*GAGACAAGGACGGCAGCAAGGTGACAACAGTGGTGGCAACTCC	in-frame
HCC-1143	EIF4G3	NBPF3	m9,t2,exon-exon	0	28	9	30	BOWTIE;BOWTIE+BLAT;BOWTIE+STAR	1:21176722:-	1:21474900:+	ENSG00000075151	ENSG00000142794	ENSE00001465230	ENSE00003640379	AAAGATCCCCCGCCGCCGGCCCATGAGGATATTGCCGTGAAAG*AAAATGAAAGTGATCATGAGCAAGAGGAAGAAAAAGGGCCAGT	in-frame
HCC-1599	CYTH1	PRPSAP1	known,ccle2,mitelman,ccle,t51,exon-exon	0	191	23	30	BOWTIE;BOWTIE+BLAT;BOWTIE+STAR	17:78782202:-	17:76344737:-	ENSG00000108669	ENSG00000161542	ENSE00002709952	ENSE00003608735	GCGGAGCCCGGCTCCCGCACCATGGAGGAGGACGACAGCTACG*AAACAAGAGTTGAAATAAAAGAATCTGTTCGTGGCCAAGATAT	in-frame
HCC-1599	ANXA2	REC114	t14,exon-exon	0	183	8	30	BOWTIE;BOWTIE+BLAT;BOWTIE+STAR	15:60386028:-	15:73540485:+	ENSG00000182718	ENSG00000183324	ENSE00003639614	ENSE00001317513	TACTGTTCACGAAATCCTGTGCAAGCTCAGCTTGGAGGGTGAT*GAAGGGTTTTCACTCATTGGTAGCAAGGACTGGTTGAAGATTG	in-frame
HCC-1599	ANXA2	REC114	t14,exon-exon	0	183	8	30	BOWTIE;BOWTIE+BLAT;BOWTIE+STAR	15:60386028:-	15:73473832:+	ENSG00000182718	ENSG00000183324	ENSE00003639614	ENSE00001295789	TACTGTTCACGAAATCCTGTGCAAGCTCAGCTTGGAGGGTGAT*GTTTTTGATTCCAATGAAGAATCTGGATATCTTGTTCTCACCA	in-frame
HCC-1599	EXOC7	CYTH1	known,ccle2,mitelman,ccle,t13,exon-exon	0	123	19	29	BOWTIE;BOWTIE+BLAT;BOWTIE+STAR	17:76097796:-	17:78709732:-	ENSG00000182473	ENSG00000108669	ENSE00003642222	ENSE00003533009	ATTCGCATCTCCCGCTGGCTGGTGGAATATGGCCGCAACCAAG*TTCCCAGTGACCTGACAGCAGAGGAGCGTCAAGAACTGGAGAA	in-frame
HCC-1599	CDK5RAP2	TRAF1	cancer,t4,exon-exon	0	46	9	27	BOWTIE;BOWTIE+BLAT;BOWTIE+STAR	9:120518427:-	9:120914300:-	ENSG00000136861	ENSG00000056558	ENSE00003672406	ENSE00003586866	GGAAGCCCATCGAGAGAAGAGCAAAGGAGACTGCACCATCCGT*GCTCACCCCGAGGTGGCTGAGGCTGGAATTGGGTGCCCCTTTG	in-frame
HCC-1937	NFIA	EHF	known,cosmic,ccle2,chimer4kb,mitelman,ccle,t18,exon-exon	0	122	17	30	BOWTIE;BOWTIE+BLAT;BOWTIE+STAR	1:61088680:+	11:34651542:+	ENSG00000162599	ENSG00000135373	ENSE00003687580	ENSE00003784300	AAGGAACTCGATTTATATTTGGCATACTTTGTGCATGCAGCAG*AGCCTTCCATCATGAACACCTGGAAAGACGAGAACTATTTATA	in-frame
HDQ-P1	FASN	ARL16	oncogene,cancer,m877,ccle,t101,exon-exon	0	954	22	38	BOWTIE;BOWTIE+BLAT;BOWTIE+STAR	17:82092455:-	17:81683126:-	ENSG00000169710	ENSG00000214087	ENSE00002492700	ENSE00003470948	CCAACATGGGGCACCCGGAGCCAGCCTCGGGGCTGGCAGCCCTGGCCAAG*GTGGGCACCAATCTTACTGACATCGTGGCACAGAGAAAGATCACCATCCG	in-frame
HDQ-P1	FASN	ARL16	oncogene,cancer,m877,ccle,t101,exon-exon	0	954	21	30	BOWTIE;BOWTIE+BLAT;BOWTIE+STAR	17:82092455:-	17:81682675:-	ENSG00000169710	ENSG00000214087	ENSE00002492700	ENSE00002662291	GGGGCACCCGGAGCCAGCCTCGGGGCTGGCAGCCCTGGCCAAG*GCCTGTGCCGCGGATACCAGTATGGAGAACTGATGGCCACATG	in-frame
HDQ-P1	FASN	ARL16	oncogene,cancer,m877,ccle,t101,exon-exon	0	954	16	30	BOWTIE;BOWTIE+BLAT;BOWTIE+STAR	17:82092455:-	17:81682149:-	ENSG00000169710	ENSG00000214087	ENSE00002492700	ENSE00003642909	GGGGCACCCGGAGCCAGCCTCGGGGCTGGCAGCCCTGGCCAAG*TTTGTGATGGACGCCTCTGACCCCACCCAGCTCTCTGCATCCT	in-frame
HDQ-P1	GTPBP6	STS	ccle,t34,exon-exon	0	409	27	30	BOWTIE;BOWTIE+BLAT;BOWTIE+STAR	X:316914:-	X:7325339:+	ENSG00000178605	ENSG00000101846	ENSE00003733507	ENSE00001203198	AGGAAGCTCATCTTTGGCAAAGGGAACTTTGAGCACCTGACAG*GAGGAAAAGCAAACAACTGGGAAGGAGGTATCCGGGTTCCAGG	in-frame
HDQ-P1	MSI2	SCPEP1	prostate_cancer,cancer,ccle,t35,exon-exon	0	168	23	30	BOWTIE;BOWTIE+BLAT;BOWTIE+STAR	17:57262192:+	17:57000855:+	ENSG00000153944	ENSG00000121064	ENSE00003602774	ENSE00003473838	GATTGACCCCAAAGTTGCATTTCCTCGTCGAGCGCAACCCAAG*GCCAGGCTACCAACGTCTTTGTGAACATGGAGGAGGACTTCAT	in-frame
HS-578T	MTSS1	PEBP4	tumor,t20,exon-exon	0	132	15	30	BOWTIE;BOWTIE+BLAT;BOWTIE+STAR	8:124585087:-	8:22727220:-	ENSG00000170873	ENSG00000134020	ENSE00003582257	ENSE00001042346	AAGTCCTCGGATACGCTGAAACTGCAGAAGAAAGCAAAAAAAG*GGCGCCGACCTGAAGAAAGGGAAGATTCAGGGCCAGGAGTTAT	in-frame
JIMT-1	GTF2B	AL451136.1	t32,reciprocal	0	503	21	35	BOWTIE+BLAT;BOWTIE+STAR	1:88887261:-	1:45333561:-	ENSG00000137947	ENSG00000288208			GGACTACAGAGCCGGTGATATGATCTGTCCTGAATGTGGCTTGGTTGTAG*GCCTGGCCAGGCAGCCGGAAGAGGTGGTATTGCAGGCCTCTGTCTCCTCA	in-frame
JIMT-1	TET3	AOX1	ccle,t35,exon-exon	0	202	23	30	BOWTIE;BOWTIE+BLAT;BOWTIE+STAR	2:74003166:+	2:200615971:+	ENSG00000187605	ENSG00000138356	ENSE00001581317	ENSE00003541386	TGGTGAAGGAGCCGGGCCGTGGGGACAAGGAGCGGCTGTCAAG*GATCCAGTTCACTATCCTAGCCTTGCAGACAAGTATGAAAGTG	in-frame
JIMT-1	ITGA3	KAT7	oncogene,t4,exon-exon	339	21	5	30	BOWTIE;BOWTIE+BLAT;BOWTIE+STAR	17:50081408:+	17:49827401:+	ENSG00000005884	ENSG00000136504	ENSE00003459318	ENSE00002293812	AACCAGCATCCCCACCATCAACATGGAGAACAAGACCACGTGG*GACCTGATTGATGAGTGGATAGCCAAAGAGGCCAAAAGGTCCA	in-frame
KPL-1	ARFGEF2	SULF2	known,pair_pseudo_genes,chimer4kb,chimer4pub,chimer4seq,cancer,mitelman,t518,exon-exon	0	3716	44	36	BOWTIE;BOWTIE+BLAT;BOWTIE+STAR	20:48922010:+	20:47736942:-	ENSG00000124198	ENSG00000196562	ENSE00001456459	ENSE00003617788	GAAGCGGCCCCAGCACTCCCAGCTGCGCAGGGCCTGCCAGGTGGCGCTCG*GTTCCATGCAGGTGATGAACAAGACCCGGCGCATCATGGAGCAGGGCGGG	in-frame
KPL-1	TANC2	CA4	known,ccle2,chimer4seq,ccle,t32,exon-exon	0	196	26	30	BOWTIE;BOWTIE+BLAT;BOWTIE+STAR	17:63074014:+	17:60155314:+	ENSG00000170921	ENSG00000167434	ENSE00001558906	ENSE00003477864	AGACAGTCAAGTGTAGACTCTCGCCAAAGCCGCTCTGGGCAAG*AGTCACACTGGTGCTACGAGGTTCAAGCCGAGTCCTCCAACTA	in-frame
KPL-1	MYO9B	FCHO1	known,ccle2,mitelman,ccle,ccle3,t11,exon-exon	0	134	21	30	BOWTIE;BOWTIE+BLAT;BOWTIE+STAR	19:17102557:+	19:17770425:+	ENSG00000099331	ENSG00000130475	ENSE00002724693	ENSE00000895229	CGGCGTCGAGAGGACCATCCTGGGTGCTGGCCCTGTGCTGGAG*TGCAAGGAGGAAGTGGTGAGCACCTTGGATGCTGTGCAGGTAC	in-frame
KPL-1	AHCYL1	RAD51C	known,oncogene,ccle2,mitelman,ccle,t12,exon-exon	0	94	23	29	BOWTIE;BOWTIE+BLAT;BOWTIE+STAR	1:109985172:+	17:58734118:+	ENSG00000168710	ENSG00000108384	ENSE00001450937	ENSE00003464583	GAAGTACTCCTTCATGGCCACCGTCACCAAGGCGCCCAAGAAG*CCTCAGGGATTTAGAGATACTGTTGTTACTTCTGCATGTTCAT	in-frame
KPL-1	RAD51C	ATXN7	known,chimer4kb,chimer4pub,mitelman,ccle,t5,exon-exon	0	71	7	29	BOWTIE;BOWTIE+BLAT;BOWTIE+STAR	17:58720812:+	3:63979915:+	ENSG00000108384	ENSG00000163635	ENSE00003490455	ENSE00003898126	ACAAAGATTGATAGAAATCAGGCCTTGCTTGTTCCTGCATTAG*AAAGAAGACATAGCTCATCCAGCAAGCCGCCTTTGGCCGTTCC	in-frame
KPL-1	TRIM37	DHX40	cancer,tumor,t4,exon-exon,reciprocal	0	52	13	26	BOWTIE;BOWTIE+BLAT;BOWTIE+STAR	17:59062567:-	17:59598737:+	ENSG00000108395	ENSG00000108406	ENSE00003654988	ENSE00003593285	TCTTCAAGTTTCAGGACTTTGCTGGAGGTTAAAAGTTTACCCA*TTGATCCAGAGTACCAGAAGGAAGCAGAACAGAGACATCGAGA	in-frame
KPL-1	TAF4	BRIP1	known,ccle2,cancer,mitelman,ccle,ccle3,t10,exon-exon	0	46	8	30	BOWTIE;BOWTIE+BLAT;BOWTIE+STAR	20:62064451:-	17:61849256:-	ENSG00000130699	ENSG00000136492	ENSE00001379037	ENSE00000925248	CCTCAGAACCCGACCAACATCCAGAACTTCCAGCTGCCCCCAG*ACTCCCCTGAAAAAACCACTCTGGCTGCAAAGTTATCTGCTAA	in-frame
KPL-1	ARRB1	MAP6	ccle,t3,exon-exon	0	24	5	30	BOWTIE;BOWTIE+BLAT;BOWTIE+STAR	11:75268889:-	11:75608322:-	ENSG00000137486	ENSG00000171533	ENSE00001238499	ENSE00003560820	CTAATGCACCCCAAGCCCAAAGAGGAACCCCCGCATCGGGAAG*GAATGAATTCAGGGCATGGACGGACATCAAGCCTGTGAAACCA	in-frame
MCF-7	ARFGEF2	SULF2	known,pair_pseudo_genes,chimer4kb,chimer4pub,chimer4seq,cancer,mitelman,t318,exon-exon	0	2215	40	36	BOWTIE;BOWTIE+BLAT;BOWTIE+STAR	20:48922010:+	20:47736942:-	ENSG00000124198	ENSG00000196562	ENSE00001456459	ENSE00003617788	GAAGCGGCCCCAGCACTCCCAGCTGCGCAGGGCCTGCCAGGTGGCGCTCG*GTTCCATGCAGGTGATGAACAAGACCCGGCGCATCATGGAGCAGGGCGGG	in-frame
MCF-7	SLC25A24	NBPF6	known,ccle2,m62,mitelman,t131,exon-exon	0	1019	32	35	BOWTIE;BOWTIE+BLAT;BOWTIE+STAR	1:108161182:-	1:108470597:+	ENSG00000085491	ENSG00000186086	ENSE00003546596	ENSE00003731993	ATCCTGTTACAGACATTGAGGAAATTATCCGTTTCTGGAAACATTCTACA*ATACCAAATACTGCTGAAAGGATGCAAAGGATGATAGGATGAAAGAATGT	in-frame
MCF-7	MYO9B	FCHO1	known,ccle2,mitelman,ccle,ccle3,t15,exon-exon	0	204	22	30	BOWTIE;BOWTIE+BLAT;BOWTIE+STAR	19:17102557:+	19:17770425:+	ENSG00000099331	ENSG00000130475	ENSE00002724693	ENSE00000895229	CGGCGTCGAGAGGACCATCCTGGGTGCTGGCCCTGTGCTGGAG*TGCAAGGAGGAAGTGGTGAGCACCTTGGATGCTGTGCAGGTAC	in-frame
MCF-7	MYO9B	FCHO1	known,ccle2,mitelman,ccle,ccle3,t15,exon-exon	0	204	5	28	BOWTIE;BOWTIE+BLAT;BOWTIE+STAR	19:17102557:+	19:17770792:+	ENSG00000099331	ENSG00000130475	ENSE00002724693	ENSE00003791420	CGGCGTCGAGAGGACCATCCTGGGTGCTGGCCCTGTGCTGGAG*GCGGAGACTAAAACCAAGAAGGCGGCAGAGAGCCTGCGGCGCT	in-frame
MCF-7	TANC2	CA4	known,ccle2,chimer4seq,ccle,t35,exon-exon	0	191	27	30	BOWTIE;BOWTIE+BLAT;BOWTIE+STAR	17:63074014:+	17:60155314:+	ENSG00000170921	ENSG00000167434	ENSE00001558906	ENSE00003477864	AGACAGTCAAGTGTAGACTCTCGCCAAAGCCGCTCTGGGCAAG*AGTCACACTGGTGCTACGAGGTTCAAGCCGAGTCCTCCAACTA	in-frame
MCF-7	BCAS3	REG4	ccle2,cancer,tumor,t23,exon-exon	0	141	24	29	BOWTIE;BOWTIE+BLAT;BOWTIE+STAR	17:61368494:+	1:119794685:-	ENSG00000141376	ENSG00000134193	ENSE00003624722	ENSE00001353646	ATGGCCGAGTCACCTAGCCGGGACGTCGTGGGATCCGGAACAG*ACTTTTTAACTTGGAGCAGCAACGAATGCAACAAGCGCCAACA	in-frame
MCF-7	USP31	CRYL1	known,ccle2,mitelman,t17,exon-exon	0	139	19	30	BOWTIE;BOWTIE+BLAT;BOWTIE+STAR	16:23148638:-	13:20439754:-	ENSG00000103404	ENSG00000165475	ENSE00001383579	ENSE00003743778	CTGGACCCTGGAGTACACCCCGCAGCACAGCCGCGACTTCAAG*GAATGTGTTCCAGAAGATCTAGAACTGAAGAAGAAGATTTTTG	in-frame
MCF-7	USP31	CRYL1	known,ccle2,mitelman,t17,exon-exon	0	139	6	28	BOWTIE;BOWTIE+BLAT;BOWTIE+STAR	16:23148638:-	13:20432296:-	ENSG00000103404	ENSG00000165475	ENSE00001383579	ENSE00003737575	CTGGACCCTGGAGTACACCCCGCAGCACAGCCGCGACTTCAAG*GTGAATCCGCCATACTACATCCCGCTGGTTGAGCTGGTCCCCC	in-frame
MCF-7	GBF1	MACROD2	t10,exon-exon	34	135	26	30	BOWTIE;BOWTIE+STAR	10:102260116:+	20:14684843:+	ENSG00000107862	ENSG00000172264	ENSE00001100976	ENSE00003531787	CATAGTTTCGGTCATCTAAAGGAGGTTTTAAACAGTATAACAG*TGGATGGCTGTATTCATAGAGCAGCCGGCCCCTGTTTGCTAGC	in-frame
MCF-7	TAF4	BRIP1	known,ccle2,cancer,mitelman,ccle,ccle3,t16,exon-exon	0	71	14	30	BOWTIE;BOWTIE+BLAT;BOWTIE+STAR	20:62064451:-	17:61849256:-	ENSG00000130699	ENSG00000136492	ENSE00001379037	ENSE00000925248	CCTCAGAACCCGACCAACATCCAGAACTTCCAGCTGCCCCCAG*ACTCCCCTGAAAAAACCACTCTGGCTGCAAAGTTATCTGCTAA	in-frame
MCF-7	RAD51C	ATXN7	known,chimer4kb,chimer4pub,mitelman,ccle,t6,exon-exon,reciprocal	0	70	6	30	BOWTIE;BOWTIE+BLAT;BOWTIE+STAR	17:58720812:+	3:63979915:+	ENSG00000108384	ENSG00000163635	ENSE00003490455	ENSE00003898126	ACAAAGATTGATAGAAATCAGGCCTTGCTTGTTCCTGCATTAG*AAAGAAGACATAGCTCATCCAGCAAGCCGCCTTTGGCCGTTCC	in-frame
MCF-7	MACROD2	C14ORF132	ccle2,t6,exon-exon	0	68	15	28	BOWTIE;BOWTIE+STAR	20:15230061:+	14:96086511:+	ENSG00000172264	ENSG00000227051	ENSE00003507720	ENSE00002515120	ATCATCTCTGAAGCTCGTGAAAGAAAATAACATCCGATCAGTT*CTGCCCATGATGGGGGGAGCTTTCATGGACTCGCCCAACGAGG	in-frame
MCF-7	AHCYL1	RAD51C	known,oncogene,ccle2,mitelman,ccle,t12,exon-exon	0	61	17	30	BOWTIE;BOWTIE+BLAT;BOWTIE+STAR	1:109985172:+	17:58734118:+	ENSG00000168710	ENSG00000108384	ENSE00001450937	ENSE00003464583	GAAGTACTCCTTCATGGCCACCGTCACCAAGGCGCCCAAGAAG*CCTCAGGGATTTAGAGATACTGTTGTTACTTCTGCATGTTCAT	in-frame
MCF-7	ADAMTS19	ISOC1	t3,exon-exon	0	22	6	28	BOWTIE;BOWTIE+BLAT;BOWTIE+STAR	5:129461757:+	5:129104956:+	ENSG00000145808	ENSG00000066583	ENSE00001231943	ENSE00000425755	CCCTGGCTCGCTGGCTTCTTTCAGCACCTGTGGAGGTGGCCTG*CTCACTACCCTGGGAAATCTTACACCTTCAAGCACTGTGTTTT	in-frame
MCF-7	ABCA1	ELAPOR1	cancer,t2,exon-exon	0	20	7	24	BOWTIE;BOWTIE+STAR	9:104858522:-	1:109194421:+	ENSG00000165029	ENSG00000116299	ENSE00001651460	ENSE00003468515	GCGAGTACTTCGTTCCAACATGGACATCCTGAAGCCAATCCTG*ATCCACTCTCTGTGCTACAACGATTGCACCTTCTCACGCAACA	in-frame
MDA-MB-453	MYO15B	MAP3K3	known,mitelman,ccle,t10,exon-exon	0	137	21	30	BOWTIE;BOWTIE+BLAT;BOWTIE+STAR	17:75596555:+	17:63685517:+	ENSG00000266714	ENSG00000198909	ENSE00003625184	ENSE00003471935	CCTACAGCTCTTCTCCAGCCAGATGCTGCTGGCCCAGGAGGAG*ATGCTGGATCCCCTGAGCAGTGCAGAAAATTCCTTGTCTGGAA	in-frame
MDA-MB-468	ATP2C2	NECAB2	t23,exon-exon	0	227	22	30	BOWTIE;BOWTIE+BLAT;BOWTIE+STAR	16:84368714:+	16:83990494:+	ENSG00000064270	ENSG00000103154	ENSE00003899791	ENSE00000695197	CCGCCAGTACCAGGCGCTGGAGAAGGACGAAGAGGAAGCCTTG*GTATATGAGGGTGGGAGCAACGTGGACCAGTTTGTGACCCGCT	in-frame
MDA-MB-468	ARID1A	MAST2	known,cosmic,ccle2,chimer4kb,cancer,mitelman,ccle,t15,exon-exon	0	86	20	29	BOWTIE;BOWTIE+BLAT;BOWTIE+STAR	1:26697540:+	1:45824433:+	ENSG00000117713	ENSG00000086015	ENSE00001907429	ENSE00003534463	GAGCAGCGGCGGCGGGGGGCAGCCGCTCGCCCGGACCCCTCAG*GATGTAGTAACTGGAGTTAGTCCCCTGCTCTTCAGGAAACTCA	in-frame
MFM-223	RTN4IP1	CRYBG1	ensembl_partially_overlapping,ucsc_partially_overlapping,refseq_partially_overlapping,gencode_partially_overlapping,cancer,m1123,rt_circ_rna,t176,exon-exon,reciprocal	113	1214	41	39	BOWTIE;BOWTIE+BLAT;BOWTIE+STAR	6:106583328:-	6:106511430:+	ENSG00000130347	ENSG00000112297	ENSE00003587712	ENSE00003776258	CCAGTGGCCCATGTTTAGATGACATTGCAGAACTGGTGGATGCGGGAAAG*TCCAGAGCACAACCTCCAGAAGACAACAGAAGGAAGCCAGTTTTGGGGAA	in-frame
MFM-223	SPECC1	TATDN1	cancer,tumor,m1174,ccle,t105,exon-exon,reciprocal	9	1175	35	37	BOWTIE;BOWTIE+BLAT;BOWTIE+STAR	17:20156236:+	8:124516030:-	ENSG00000128487	ENSG00000147687	ENSE00001521951	ENSE00003575851	TCGGCCAAGCATGGGCAACCACTCAGGACGGCCCGAGGATCCGGAACCAG*GTATGTTTTTCAGTACAGTTGGATGTCATCCTACAAGATGTGGTGAATTT	in-frame
MFM-223	SPECC1	TATDN1	cancer,tumor,m1174,ccle,t105,exon-exon,reciprocal	9	1175	25	30	BOWTIE;BOWTIE+BLAT;BOWTIE+STAR	17:20156236:+	8:124508688:-	ENSG00000128487	ENSG00000147687	ENSE00001521951	ENSE00003613985	AGCATGGGCAACCACTCAGGACGGCCCGAGGATCCGGAACCAG*ATATTTTGAAAAACAGTTTGAACTGTCAGAACAAACAAAATTA	in-frame
MFM-223	SPECC1	TATDN1	cancer,tumor,m1174,ccle,t105,exon-exon,reciprocal	9	1175	23	30	BOWTIE;BOWTIE+BLAT;BOWTIE+STAR	17:20110562:+	8:124516030:-	ENSG00000128487	ENSG00000147687	ENSE00003663135	ENSE00003575851	GCCATCTCGGAGCTCACGGAGAGCCGCCTGAGGAGCGGCACAG*GTATGTTTTTCAGTACAGTTGGATGTCATCCTACAAGATGTGG	in-frame
MFM-223	SPECC1	TATDN1	cancer,tumor,m1174,ccle,t105,exon-exon,reciprocal	9	1175	9	29	BOWTIE;BOWTIE+BLAT;BOWTIE+STAR	17:20110562:+	8:124508688:-	ENSG00000128487	ENSG00000147687	ENSE00003663135	ENSE00003613985	GCCATCTCGGAGCTCACGGAGAGCCGCCTGAGGAGCGGCACAG*ATATTTTGAAAAACAGTTTGAACTGTCAGAACAAACAAAATTA	in-frame
MFM-223	FBXO28	IFI16	ccle2,ccle,t78,exon-exon	0	797	28	36	BOWTIE+BLAT;BOWTIE+STAR	1:224114396:+	1:159049432:+	ENSG00000143756	ENSG00000163565			AGAACATCCTCAGCTTTATGTCCTACGACGAAATTAGCCAGCTCCGCCTG*AAAAGTGAAGACACAATCTCCAAAATGAATGACTTCATGAGGATGCAGAT	in-frame
MFM-223	FBXO28	IFI16	ccle2,ccle,t78,exon-exon	0	797	28	36	BOWTIE;BOWTIE+STAR	1:224114396:+	1:159045297:+	ENSG00000143756	ENSG00000163565	ENSE00001957764	ENSE00003481880	AGAACATCCTCAGCTTTATGTCCTACGACGAAATTAGCCAGCTCCGCCTG*AAAAGTGAAGACACAATCTCCAAAATGAATGACTTCATGAGGATGCAGAT	in-frame
MFM-223	FBXO28	IFI16	ccle2,ccle,t78,exon-exon	0	797	23	30	BOWTIE;BOWTIE+BLAT;BOWTIE+STAR	1:224114396:+	1:159051679:+	ENSG00000143756	ENSG00000163565	ENSE00001957764	ENSE00003571328	CCTCAGCTTTATGTCCTACGACGAAATTAGCCAGCTCCGCCTG*TTGAAACCAAGACTGAAGACTGAACCTGAAGAAGTTTCCATAG	in-frame
MFM-223	LMAN2	KAT6B	ccle2,cancer,ccle,t17,exon-exon	0	191	23	30	BOWTIE;BOWTIE+BLAT;BOWTIE+STAR	5:177334284:-	10:75020582:+	ENSG00000169223	ENSG00000156650	ENSE00001157867	ENSE00003692045	ACCAAGATCGAGCCCAGCGTCAACTTCCTCAAGTCGCCCAAAG*GCTATTTGCTTTCTAGAAGAGAAGGCCAAGCAGGGTCTCCTGA	in-frame
MFM-223	FGFR2	CRYBG1	oncogene,cancer,tumor,t24,exon-exon	0	143	10	29	BOWTIE;BOWTIE+BLAT;BOWTIE+STAR	10:121515123:-	6:106558486:+	ENSG00000066468	ENSG00000112297	ENSE00001146297	ENSE00002487268	GGCTGTGCACAAGCTGACCAAACGTATCCCCCTGCGGAGACAG*GAATTTTCTGAACCAACAATTATTCTCTTTGAAAGAGAAGACT	in-frame
MFM-223	FGFR2	CRYBG1	oncogene,cancer,tumor,t24,exon-exon	0	143	8	29	BOWTIE;BOWTIE+BLAT;BOWTIE+STAR	10:121515117:-	6:106558486:+	ENSG00000066468	ENSG00000112297	ENSE00003629514	ENSE00002487268	GCACAAGCTGACCAAACGTATCCCCCTGCGGAGACAGGTAACA*GAATTTTCTGAACCAACAATTATTCTCTTTGAAAGAGAAGACT	in-frame
SK-BR-3	CYTH1	EIF3H	known,ccle2,chimer4seq,mitelman,ccle,t338,exon-exon	0	1380	22	29	BOWTIE;BOWTIE+BLAT;BOWTIE+STAR	17:78782202:-	8:116658980:-	ENSG00000108669	ENSG00000147677	ENSE00002709952	ENSE00003590436	GCGGAGCCCGGCTCCCGCACCATGGAGGAGGACGACAGCTACG*TCCAATATCAGATGGAAATGATGCGGAGCCTTCGCCATGTAAA	in-frame
SK-BR-3	TATDN1	GSDMB	known,ccle2,chimer4seq,tcga2,mitelman,ccle,t414	0	750	32	40	BOWTIE+BLAT	8:124539027:-	17:39909924:-	ENSG00000147687	ENSG00000073605			CCGCTGGGGAGGTCCTCCATGCGCAGTCATGAGTCGCTTCAAGTTTAT*GAAGCTGAAGAGGGAACTACCCTTTTCATTCCGATCAATTAATACGAGAG	in-frame
SK-BR-3	TATDN1	GSDMB	known,ccle2,chimer4seq,tcga2,mitelman,ccle,t414,exon-exon	0	750	24	30	BOWTIE;BOWTIE+BLAT;BOWTIE+STAR	8:124539025:-	17:39906271:-	ENSG00000147687	ENSG00000073605	ENSE00002108222	ENSE00003688141	GGAGGTCCTCCATGCGCAGTCATGAGTCGCTTCAAGTTTATCG*GAAAGTCTTTGGGTTCGGAGGATTCCAGAAACATGAAGGAGAA	in-frame
SK-BR-3	SUMF1	LRRFIP2	known,ccle2,chimer4seq,ccle,ccle3,t34,exon-exon	0	346	24	30	BOWTIE;BOWTIE+STAR	3:4376330:-	3:37129149:-	ENSG00000144455	ENSG00000093167	ENSE00001173755	ENSE00003784020	GAAAGACCGAGTGAAGAAAGGTGGATCCTACATGTGCCATAGG*GCAGAGGCAAGGCTGGCAGCAAAACGGGCTGCCCGGGCAGAAG	in-frame
SK-BR-3	ANKHD1-EIF4EBP3	PCDH1	ccle,ccle3,t21,exon-exon	0	252	23	37	BOWTIE+BLAT;BOWTIE+STAR	5:140445975:+	5:141854436:-	ENSG00000254996	ENSG00000156453			TCATTCTAATGAATTCAAAGAAAGTGCTCTAACACTTGCTTGCTACAAAG*ACCTTCGCCCTTTGCCTGATGTCGCCATGACAGGCACATGTACCCGGGAG	in-frame
SK-BR-3	KLHDC2	SNTB1	known,mitelman,ccle,ccle3,t25,exon-exon	0	248	20	30	BOWTIE;BOWTIE+BLAT;BOWTIE+STAR	14:49782594:+	8:120548958:-	ENSG00000165516	ENSG00000172164	ENSE00003499840	ENSE00001157766	ATGAAATACTAATATTTTCAGTTCAACCAAAATCTCTTGTACG*GCTGGTCCATTCAGGTCCAGGAAAGGGATCACCCCAGGCTGGT	in-frame
SK-BR-3	PREX1	CPNE1	known,cancer,ccle,t31,exon-exon,reciprocal	0	136	23	30	BOWTIE;BOWTIE+BLAT;BOWTIE+STAR	20:48747809:-	20:35627413:-	ENSG00000124126	ENSG00000214078	ENSE00000845336	ENSE00003688084	GGCCGACTCAGTGGAGAAGGGCCTCACGGAGGAGAATGTCAAG*GCATCCAGGGCATTGTGGATGCCTACCGCCAAGCCCTGCCCCA	in-frame
SK-BR-3	PREX1	CPNE1	known,cancer,ccle,t31,exon-exon,reciprocal	0	136	10	28	BOWTIE;BOWTIE+BLAT;BOWTIE+STAR	20:48747809:-	20:35626803:-	ENSG00000124126	ENSG00000214078	ENSE00000845336	ENSE00003489600	GGCCGACTCAGTGGAGAAGGGCCTCACGGAGGAGAATGTCAAG*CAATACTTCATGCTGTTGCTGCTGACTGATGGTGCTGTGACGG	in-frame
SK-BR-3	TAF2	COLEC10	known,ccle,ccle3,t30,exon-exon	0	123	5	29	BOWTIE;BOWTIE+BLAT;BOWTIE+STAR	8:119793366:-	8:119102348:+	ENSG00000064313	ENSG00000184374	ENSE00001090699	ENSE00003540400	TTTTACTACATCCCATATTTGGTGGAGGAAAAGAGAAGGATAA*GTGACAAAGGGGAAAAAGGTTTGCTTGGAATACCTGGAGAAAA	in-frame
SK-BR-3	SAMD12	MRPL13	ribosomal,ccle,t8,exon-exon	0	92	5	29	BOWTIE;BOWTIE+BLAT;BOWTIE+STAR	8:118580715:-	8:120443308:-	ENSG00000177570	ENSG00000172172	ENSE00001272978	ENSE00003500192	AGGAACTCCCAAGCGACTGCAGGCAGAAGCTGAGACGGCTAAG*CAATGGGCCACTTTTGCTAGAATATGGTATCTCTTAGATGGGA	in-frame
SK-BR-3	SAMD12	MRPL13	ribosomal,ccle,t8,exon-exon	0	92	5	28	BOWTIE;BOWTIE+BLAT;BOWTIE+STAR	8:118439832:-	8:120432123:-	ENSG00000177570	ENSG00000172172	ENSE00001272965	ENSE00001157949	TATCAGATCTACAGTGAGTCATTCAAACAGCATGACATAACTG*GTGACTGTGGGGATCATGTTGTTATAATGAACACAAGACACAT	in-frame
SK-BR-3	BLOC1S6	AKAP13	known,oncogene,cancer,tumor,ccle,t5,exon-exon	0	39	9	30	BOWTIE;BOWTIE+BLAT;BOWTIE+STAR	15:45587525:+	15:85639374:+	ENSG00000104164	ENSG00000170776	ENSE00003900840	ENSE00003746524	ACACGGCCACCCTACTGCCTGGAGGCCGGGGAGCCGACGCCTG*ATAAACCGAGAAAACTGGTGTACAATAGAGCCATGCCCTGATG	in-frame
T-47D	UBE2J1	MDN1	t9,exon-exon	0	28	14	28	BOWTIE;BOWTIE+BLAT;BOWTIE+STAR	6:89342324:-	6:89723619:-	ENSG00000198833	ENSG00000112159	ENSE00000760424	ENSE00002229131	ACCAGAGTATCCCATGAAACCACCAAGCATTATTCTCCTAACG*GTCTTCGTTGATCCCCTTACAGTAATTGACATGGAGTTCATTG	in-frame
Highlighted in yellow: fusions confirmed by Sanger sequencing
